# Supplementary material for: Effects of biological agents on rhizosphere microecological environment and nutrient availability for rice
Source: Front Microbiol. 2025 Jan 8;15:1447527. doi: 10.3389/fmicb.2024.1447527 (PMC11752750; doi:10.3389/fmicb.2024.1447527)
Supplement: Supplementary file 1 [file Table_8.xlsx]

## Sheet: Table.S8
Table.S8 LDA discriminant table in CKZ/MZ
Species name	group	Mean	LDA_value	Pvalue
p__Proteobacteria.c__Alphaproteobacteria.o__Rhizobiales.f__Beijerinckiaceae.g__alphaI_cluster		3.39676		-
p__Cyanobacteria.c__Vampirivibrionia.o__Obscuribacterales		2.53857		-
p__Acidobacteriota.c__Acidobacteriae.o__norank_c__Acidobacteriae		2.4951		-
p__Firmicutes.c__Clostridia.o__Eubacteriales		1.51738		-
p__Bacteroidota.c__Bacteroidia.o__Chitinophagales.f__Saprospiraceae.g__unclassified_f__Saprospiraceae		1.21635		-
p__Bacteroidota.c__Bacteroidia.o__Sphingobacteriales.f__NS11-12_marine_group		1.51738		-
p__Patescibacteria.c__ABY1.o__Candidatus_Buchananbacteria		1.76041		-
p__Chloroflexi.c__Ktedonobacteria.o__Ktedonobacterales.f__Ktedonobacteraceae.g__unclassified_f__Ktedonobacteraceae		3.5281		-
p__Planctomycetota.c__Pla4_lineage		2.43383		-
p__Acidobacteriota.c__Acidobacteriae.o__Subgroup_2.f__norank_o__Subgroup_2.g__norank_f__norank_o__Subgroup_2		2.80181		-
p__Actinobacteriota.c__Acidimicrobiia.o__Microtrichales.f__Ilumatobacteraceae.g__CL500-29_marine_group		2.92815		-
p__Proteobacteria.c__Gammaproteobacteria.o__Burkholderiales.f__Burkholderiaceae.g__Ralstonia		2.61429		-
p__Myxococcota.c__unclassified_p__Myxococcota		1.39244		-
p__Patescibacteria.c__Saccharimonadia.o__Saccharimonadales.f__Saccharimonadaceae		2.53857		-
p__Armatimonadota.c__Fimbriimonadia.o__Fimbriimonadales.f__unclassified_o__Fimbriimonadales		1.9945		-
p__Firmicutes.c__Bacilli.o__Bacillales.f__Planococcaceae.g__Lysinibacillus		2.33029		-
p__unclassified_k__norank_d__Bacteria	GM	3.99774	3.07138	0.0495346
p__Elusimicrobiota.c__Elusimicrobia.o__FCPU453.f__norank_o__FCPU453.g__norank_f__norank_o__FCPU453		1.86956		0.0463016
p__Firmicutes.c__Negativicutes		3.38661		-
p__Chloroflexi.c__Dehalococcoidia.o__661239.f__norank_o__661239.g__norank_f__norank_o__661239		1.86956		-
p__Chloroflexi.c__OLB14.o__norank_c__OLB14.f__norank_o__norank_c__OLB14.g__norank_f__norank_o__norank_c__OLB14		3.38953		-
p__Fibrobacterota.c__Fibrobacteria.o__Fibrobacterales.f__unclassified_o__Fibrobacterales		1.95671		-
p__Actinobacteriota.c__Acidimicrobiia		4.24431		-
p__Bacteroidota.c__Kryptonia.o__Kryptoniales.f__Kryptoniaceae		1.21635		-
p__Cyanobacteria.c__Cyanobacteriia.o__Cyanobacteriales.f__Nostocaceae		3.10565		0.0495346
p__Cyanobacteria.c__Cyanobacteriia.o__Leptolyngbyales.f__Leptolyngbyaceae.g__HAVOmat113		2.25774		-
p__Chloroflexi.c__Ktedonobacteria.o__Ktedonobacterales.f__norank_o__Ktedonobacterales.g__norank_f__norank_o__Ktedonobacterales		3.78513		-
p__Firmicutes.c__Clostridia.o__Oscillospirales		2.97977		-
p__Poribacteria		1.39244		-
p__Verrucomicrobiota.c__Verrucomicrobiae.o__Pedosphaerales		3.42853		-
p__Firmicutes.c__Clostridia.o__Clostridiales.f__Caloramatoraceae.g__norank_f__Caloramatoraceae		2.56853		-
p__Zixibacteria.c__norank_p__Zixibacteria		2.91964		-
p__Bdellovibrionota.c__Oligoflexia.o__Oligoflexales.f__norank_o__Oligoflexales.g__unclassified_f__norank_o__Oligoflexales		1.61429		0.0463016
p__Bdellovibrionota.c__Oligoflexia.o__053A03-B-DI-P58		1.69347		-
p__Proteobacteria.c__Gammaproteobacteria.o__Burkholderiales.f__Sulfuricellaceae.g__Ferritrophicum		2.29553		-
p__NB1-j		2.88844		0.0495346
p__Chloroflexi.c__Chloroflexia.o__Kallotenuales.f__AKIW781.g__norank_f__AKIW781		0.915317		-
p__Firmicutes.c__Clostridia.o__Oscillospirales.f__Ruminococcaceae.g__unclassified_f__Ruminococcaceae		1.21635		-
p__Proteobacteria.c__Alphaproteobacteria.o__Defluviicoccales		2.11944		-
p__Acidobacteriota.c__Acidobacteriae.o__unclassified_c__Acidobacteriae.f__unclassified_c__Acidobacteriae.g__unclassified_c__Acidobacteriae		2.64771		0.0495346
p__Actinobacteriota.c__Actinobacteria.o__Streptosporangiales		2.86471		-
p__Dependentiae.c__Babeliae.o__Babeliales.f__unclassified_o__Babeliales		1.95671		-
p__Chloroflexi.c__Ktedonobacteria.o__C0119.f__norank_o__C0119.g__norank_f__norank_o__C0119		3.74526		-
p__Cyanobacteria.c__Cyanobacteriia.o__Thermosynechococcales.f__Thermosynechococcaceae.g__Cyanothece_PCC_7425		1.39244		-
p__Armatimonadota.c__Fimbriimonadia.o__Fimbriimonadales.f__Fimbriimonadaceae.g__norank_f__Fimbriimonadaceae		2.31326		-
p__Proteobacteria.c__Gammaproteobacteria.o__Burkholderiales.f__Oxalobacteraceae		3.5019		0.0495346
p__Spirochaetota.c__V2072-189E03.o__norank_c__V2072-189E03		2.48352		0.0495346
p__Gemmatimonadota.c__BD2-11_terrestrial_group.o__norank_c__BD2-11_terrestrial_group.f__norank_o__norank_c__BD2-11_terrestrial_group		0.915317		-
p__FW113		1.21635		-
p__Actinobacteriota.c__Thermoleophilia.o__Gaiellales.f__norank_o__Gaiellales		4.29859		-
p__Bacteroidota.c__Bacteroidia.o__Chitinophagales.f__Chitinophagaceae.g__unclassified_f__Chitinophagaceae		1.91532		-
p__Patescibacteria.c__WWE3		3.22067		-
p__Firmicutes.c__Symbiobacteriia.o__Symbiobacteriales		2.55877		0.0495346
p__Elusimicrobiota.c__Lineage_IIb.o__norank_c__Lineage_IIb.f__norank_o__norank_c__Lineage_IIb		2.21635		-
p__Bacteroidota.c__Bacteroidia.o__Flavobacteriales.f__NS9_marine_group		1.61429		-
p__Nitrospirota.c__4-29-1.o__norank_c__4-29-1	GM	3.86617	3.08101	0.0495346
p__Armatimonadota		3.3807		-
p__Actinobacteriota.c__Actinobacteria.o__Micrococcales.f__Microbacteriaceae.g__Microbacterium		0		-
p__Proteobacteria.c__Gammaproteobacteria.o__Competibacterales		1.61429		-
p__Bacteroidota.c__Bacteroidia.o__Chitinophagales		3.39962		-
p__Patescibacteria.c__Microgenomatia		2.55877		-
p__Myxococcota.c__Polyangia.o__MSB-4B10		1.51738		-
p__Firmicutes.c__Bacilli.o__Entomoplasmatales.f__unclassified_o__Entomoplasmatales.g__unclassified_o__Entomoplasmatales		1.21635		-
p__Bacteroidota.c__Kapabacteria.o__Kapabacteriales.f__norank_o__Kapabacteriales		2.78455		-
p__Methylomirabilota		3.6064		-
p__Planctomycetota.c__Pla3_lineage.o__norank_c__Pla3_lineage.f__norank_o__norank_c__Pla3_lineage		2.23754		-
p__Nitrospirota.c__Thermodesulfovibrionia.o__norank_c__Thermodesulfovibrionia.f__norank_o__norank_c__Thermodesulfovibrionia.g__norank_f__norank_o__norank_c__Thermodesulfovibrionia	GM	4.4388	3.73829	0.0495346
p__Desulfobacterota.c__Desulfobacteria		2.87436		-
p__Spirochaetota.c__unclassified_p__Spirochaetota.o__unclassified_p__Spirochaetota		1.21635		-
p__Firmicutes.c__Clostridia.o__Peptostreptococcales-Tissierellales.f__norank_o__Peptostreptococcales-Tissierellales.g__Alkaliphilus		2.53857		-
p__Proteobacteria.c__Alphaproteobacteria.o__Azospirillales.f__Azospirillaceae.g__Nitrospirillum		1.69347		-
p__Actinobacteriota.c__Acidimicrobiia.o__unclassified_c__Acidimicrobiia		2.63132		-
p__Firmicutes.c__Clostridia.o__norank_c__Clostridia.f__norank_o__norank_c__Clostridia		2.02926		0.0495346
p__Proteobacteria.c__Gammaproteobacteria.o__Xanthomonadales.f__Rhodanobacteraceae.g__Rhodanobacter		3.27134		0.0495346
p__Proteobacteria.c__Gammaproteobacteria.o__Pseudomonadales.f__Moraxellaceae		2.4468		0.0495346
p__Actinobacteriota.c__Actinobacteria.o__Propionibacteriales.f__Nocardioidaceae		3.64771		-
p__Myxococcota.c__Polyangia.o__VHS-B3-70.f__norank_o__VHS-B3-70.g__norank_f__norank_o__VHS-B3-70		2.21635		0.0495346
p__Desulfobacterota.c__Syntrophia.o__Syntrophales.f__Syntrophaceae		3.18249		-
p__Methylomirabilota.c__Methylomirabilia.o__Methylomirabilales.f__Methylomirabilaceae.g__Z114MB74		1.91532		0.036904
p__Firmicutes.c__Clostridia.o__Peptostreptococcales-Tissierellales		3.41225		-
p__Sumerlaeota		2.77265		-
p__Proteobacteria.c__Gammaproteobacteria.o__Methylococcales		3.44166		-
p__Actinobacteriota.c__Thermoleophilia.o__Gaiellales.f__Gaiellaceae		3.64448		0.0495346
p__Verrucomicrobiota.c__Kiritimatiellae.o__WCHB1-41.f__norank_o__WCHB1-41.g__norank_f__norank_o__WCHB1-41		2.6635		-
p__Nitrospinota.c__P9X2b3D02.o__norank_c__P9X2b3D02.f__norank_o__norank_c__P9X2b3D02		2.61429		-
p__Desulfobacterota.c__norank_p__Desulfobacterota.o__norank_c__norank_p__Desulfobacterota.f__norank_o__norank_c__norank_p__Desulfobacterota.g__norank_f__norank_o__norank_c__norank_p__Desulfobacterota		3.44295		-
p__Bdellovibrionota.c__Oligoflexia.o__Silvanigrellales		1.39244		-
p__Myxococcota.c__Polyangia.o__Polyangiales.f__unclassified_o__Polyangiales		2.4951		-
p__Actinobacteriota.c__Actinobacteria.o__unclassified_c__Actinobacteria.f__unclassified_c__Actinobacteria.g__unclassified_c__Actinobacteria		3.29733		-
p__Bacteroidota.c__Kapabacteria		2.78455		-
p__Chloroflexi.c__Dehalococcoidia.o__Dehalococcoidales.f__norank_o__Dehalococcoidales.g__norank_f__norank_o__Dehalococcoidales		3.01912		0.0495346
p__Latescibacterota.c__Latescibacteria.o__Latescibacterales.f__Latescibacteraceae.g__Candidatus_Latescibacter		2.34668		-
p__Verrucomicrobiota.c__Verrucomicrobiae.o__Opitutales.f__Opitutaceae.g__Alterococcus		0.915317		-
p__Firmicutes.c__D8A-2.o__norank_c__D8A-2.f__norank_o__norank_c__D8A-2.g__norank_f__norank_o__norank_c__D8A-2		1.39244		-
p__Acidobacteriota.c__Subgroup_18		3.871		-
p__Firmicutes.c__Bacilli.o__Paenibacillales.f__Paenibacillaceae.g__Paenibacillus		3.54268		0.0495346
p__Acidobacteriota.c__Subgroup_11		2.59656		-
p__Planctomycetota.c__Planctomycetes.o__Gemmatales.f__Gemmataceae.g__norank_f__Gemmataceae		3.46062		-
p__Campilobacterota.c__Campylobacteria.o__Campylobacterales.f__Sulfurimonadaceae		2.42047		-
p__Verrucomicrobiota.c__Verrucomicrobiae.o__Verrucomicrobiales		2.02926		-
p__Proteobacteria.c__Alphaproteobacteria.o__Azospirillales.f__Azospirillaceae.g__norank_f__Azospirillaceae		1.21635		-
p__Patescibacteria.c__Saccharimonadia.o__Saccharimonadales.f__S32.g__TM7		1.81841		-
p__Proteobacteria.c__Alphaproteobacteria.o__Parvibaculales.f__Parvibaculaceae		1.69347		-
p__Proteobacteria.c__Alphaproteobacteria.o__Rhizobiales.f__Pleomorphomonadaceae.g__Chthonobacter		1.51738		-
p__Actinobacteriota.c__Actinobacteria.o__Micrococcales.f__unclassified_o__Micrococcales		0		-
p__Planctomycetota.c__unclassified_p__Planctomycetota.o__unclassified_p__Planctomycetota.f__unclassified_p__Planctomycetota.g__unclassified_p__Planctomycetota		1.9945		-
p__Chloroflexi.c__OLB14		3.38953		-
p__Bacteroidota.c__Bacteroidia.o__Bacteroidales.f__unclassified_o__Bacteroidales.g__unclassified_o__Bacteroidales		1.81841		-
p__Desulfobacterota.c__Desulfuromonadia.o__norank_c__Desulfuromonadia		1.21635		-
p__Firmicutes.c__Negativicutes.o__Veillonellales-Selenomonadales.f__norank_o__Veillonellales-Selenomonadales.g__norank_f__norank_o__Veillonellales-Selenomonadales		2.29553		-
p__Actinobacteriota.c__Actinobacteria.o__Streptosporangiales.f__Thermomonosporaceae.g__Actinocorallia		1.76041		-
p__Elusimicrobiota.c__Elusimicrobia.o__FCPU453.f__norank_o__FCPU453		1.86956		0.0463016
p__Fibrobacterota.c__Chitinivibrionia.o__norank_c__Chitinivibrionia.f__norank_o__norank_c__Chitinivibrionia.g__norank_f__norank_o__norank_c__Chitinivibrionia		2.82913		-
p__Armatimonadota.c__Chthonomonadetes.o__Chthonomonadales.f__Chthonomonadaceae.g__Chthonomonas		1.69347		-
p__Firmicutes.c__Bacilli.o__Bacillales.f__Bacillaceae.g__Bacillus		5.15396		-
p__Gemmatimonadota.c__BD2-11_terrestrial_group.o__norank_c__BD2-11_terrestrial_group.f__norank_o__norank_c__BD2-11_terrestrial_group.g__norank_f__norank_o__norank_c__BD2-11_terrestrial_group		0.915317		-
p__Patescibacteria.c__Gracilibacteria.o__Absconditabacteriales_SR1.f__norank_o__Absconditabacteriales_SR1		1.69347		-
p__RCP2-54.c__norank_p__RCP2-54.o__norank_c__norank_p__RCP2-54		3.29913		-
p__Acidobacteriota.c__Holophagae.o__Holophagales.f__Holophagaceae.g__unclassified_f__Holophagaceae		2.37771		-
p__Firmicutes.c__Desulfitobacteriia.o__Desulfitobacteriales.f__Heliobacteriaceae		3.04565		0.0495346
p__Bdellovibrionota.c__Bdellovibrionia.o__Bdellovibrionales.f__Bdellovibrionaceae.g__OM27_clade		2.06144		0.0495346
p__Actinobacteriota.c__Actinobacteria.o__Micromonosporales		4.40274		-
p__Proteobacteria.c__Gammaproteobacteria.o__Legionellales		2.02926		-
p__Firmicutes.c__Clostridia.o__Lachnospirales.f__Lachnospiraceae.g__Tyzzerella		1.21635		-
p__Cloacimonadota.c__Cloacimonadia.o__Cloacimonadales		1.81841		-
p__Proteobacteria.c__Gammaproteobacteria.o__CCM19a		1.21635		-
p__Acidobacteriota.c__Acidobacteriae.o__Subgroup_2		2.80181		-
p__Proteobacteria.c__Gammaproteobacteria.o__Nitrosococcales.f__Nitrosococcaceae.g__Nitrosococcus		1.39244		-
p__Bacteroidota.c__Bacteroidia.o__Sphingobacteriales.f__CWT_CU03-E12		1.86956		0.0495346
p__Myxococcota.c__Polyangia.o__Polyangiales.f__Sandaracinaceae.g__unclassified_f__Sandaracinaceae		1.91532		-
p__Actinobacteriota.c__Actinobacteria.o__Catenulisporales.f__Actinospicaceae		2.55877		0.0495346
p__Chloroflexi.c__Anaerolineae.o__RBG-13-54-9.f__norank_o__RBG-13-54-9.g__norank_f__norank_o__RBG-13-54-9		4.63073		-
p__Armatimonadota.c__Fimbriimonadia		2.48352		-
p__Bacteroidota.c__Bacteroidia.o__Cytophagales.f__Cytophagaceae.g__Sporocytophaga		1.21635		-
p__Proteobacteria.c__Gammaproteobacteria.o__Enterobacterales.f__unclassified_o__Enterobacterales.g__unclassified_o__Enterobacterales		1.21635		-
p__NKB15.c__norank_p__NKB15.o__norank_c__norank_p__NKB15.f__norank_o__norank_c__norank_p__NKB15.g__norank_f__norank_o__norank_c__norank_p__NKB15		2.17059		-
p__Firmicutes.c__Desulfitobacteriia.o__Desulfitobacteriales.f__Desulfitobacteriaceae.g__Desulfitobacterium		1.86956		-
p__Proteobacteria.c__Alphaproteobacteria.o__Sphingomonadales.f__Sphingomonadaceae.g__Polymorphobacter		1.21635		-
p__Chloroflexi.c__TK10.o__norank_c__TK10.f__norank_o__norank_c__TK10.g__norank_f__norank_o__norank_c__TK10		3.55679		-
p__Bacteroidota.c__Bacteroidia.o__Sphingobacteriales.f__Lentimicrobiaceae.g__norank_f__Lentimicrobiaceae		3.02591		-
p__Myxococcota.c__Polyangia.o__Polyangiales.f__Phaselicystidaceae		3.5518		-
p__Patescibacteria.c__Saccharimonadia.o__Saccharimonadales.f__Saccharimonadaceae.g__unclassified_f__Saccharimonadaceae		1.21635		-
p__Chloroflexi.c__Chloroflexia.o__Thermomicrobiales.f__unclassified_o__Thermomicrobiales		1.39244		-
p__Proteobacteria.c__Alphaproteobacteria.o__Acetobacterales.f__Acetobacteraceae.g__Craurococcus-Caldovatus		0.915317		-
p__Proteobacteria.c__Alphaproteobacteria.o__Rhizobiales		4.69614		-
p__Elusimicrobiota.c__Rs-M47.o__norank_c__Rs-M47		0		-
p__Patescibacteria.c__Microgenomatia.o__Candidatus_Levybacteria.f__norank_o__Candidatus_Levybacteria		1.21635		-
p__Bacteroidota.c__Bacteroidia.o__Chitinophagales.f__norank_o__Chitinophagales		2.09141		-
p__Latescibacterota.c__Latescibacteria.o__Latescibacterales		2.59656		-
p__Patescibacteria.c__CPR2.o__norank_c__CPR2		1.86956		-
p__Bacteroidota.c__Bacteroidia.o__Sphingobacteriales.f__Sphingobacteriaceae.g__Pedobacter		1.61429		-
p__Proteobacteria.c__Alphaproteobacteria.o__Acetobacterales.f__Acetobacteraceae.g__Acidisoma		1.76041		0.0463016
p__Spirochaetota.c__Spirochaetia.o__Spirochaetales.f__Spirochaetaceae.g__M2PT2-76_termite_group		2.02926		0.0495346
p__Caldisericota		1.9945		-
p__Acidobacteriota.c__Thermoanaerobaculia.o__Thermoanaerobaculales.f__Thermoanaerobaculaceae.g__TPD-58		2.6635		-
p__Actinobacteriota.c__Coriobacteriia.o__CG2-30-50-142.f__norank_o__CG2-30-50-142.g__norank_f__norank_o__CG2-30-50-142		0.915317		-
p__Proteobacteria.c__Gammaproteobacteria.o__Burkholderiales.f__Chromobacteriaceae.g__Pseudogulbenkiania		1.39244		-
p__Firmicutes.c__Clostridia.o__Peptostreptococcales-Tissierellales.f__Anaerovoracaceae.g__unclassified_f__Anaerovoracaceae		1.39244		-
p__Proteobacteria.c__Gammaproteobacteria.o__Enterobacterales.f__unclassified_o__Enterobacterales		1.21635		-
p__Firmicutes.c__Clostridia.o__Oscillospirales.f__UCG-010		1.51738		-
p__Firmicutes.c__Negativicutes.o__norank_c__Negativicutes.f__norank_o__norank_c__Negativicutes		1.61429		-
p__Chloroflexi.c__Chloroflexia		3.87721		-
p__Acidobacteriota.c__Subgroup_5.o__norank_c__Subgroup_5		2.23754		-
p__Actinobacteriota.c__Actinobacteria.o__Streptosporangiales.f__Streptosporangiaceae.g__Nonomuraea		1.21635		-
p__Chloroflexi.c__Dehalococcoidia.o__SAR202_clade.f__norank_o__SAR202_clade		1.69347		-
p__Planctomycetota.c__Pla4_lineage.o__norank_c__Pla4_lineage.f__norank_o__norank_c__Pla4_lineage		2.43383		-
p__Verrucomicrobiota.c__Chlamydiae.o__Chlamydiales.f__Chlamydiaceae.g__unclassified_f__Chlamydiaceae		0.915317		-
p__Chloroflexi.c__Anaerolineae.o__unclassified_c__Anaerolineae	GM	4.01083	3.32347	0.0495346
p__Bdellovibrionota.c__Oligoflexia		3.28823		-
p__Chloroflexi.c__Dehalococcoidia.o__RBG-13-46-9.f__norank_o__RBG-13-46-9.g__norank_f__norank_o__RBG-13-46-9		1.9945		-
p__Spirochaetota.c__MVP-15.o__norank_c__MVP-15.f__norank_o__norank_c__MVP-15		1.81841		-
p__Bacteroidota.c__Bacteroidia.o__Sphingobacteriales.f__Sphingobacteriaceae.g__Mucilaginibacter		1.95671		-
p__Firmicutes.c__Bacilli.o__Thermoactinomycetales.f__Thermoactinomycetaceae		2.81841		-
p__Proteobacteria.c__Alphaproteobacteria.o__Azospirillales.f__unclassified_o__Azospirillales.g__unclassified_o__Azospirillales		2.58741		0.0495346
p__Cyanobacteria.c__Cyanobacteriia.o__Oxyphotobacteria_Incertae_Sedis.f__unclassified_o__Oxyphotobacteria_Incertae_Sedis		3.3578		-
p__Armatimonadota.c__Chthonomonadetes		2.79038		-
p__Desulfobacterota.c__Desulfobacteria.o__Desulfobacterales.f__Desulforegulaceae.g__Desulforegula		1.21635		-
p__Proteobacteria.c__Gammaproteobacteria.o__Burkholderiales.f__Nitrosomonadaceae.g__norank_f__Nitrosomonadaceae		1.39244		-
p__Patescibacteria.c__Gracilibacteria		3.02591		0.0495346
p__Firmicutes.c__Clostridia.o__Monoglobales.f__Monoglobaceae.g__Monoglobus		1.39244		-
p__Bacteroidota.c__Bacteroidia.o__Cytophagales.f__Cyclobacteriaceae.g__unclassified_f__Cyclobacteriaceae		2.23754		-
p__WS2		2.80181		-
p__Acidobacteriota.c__Subgroup_22.o__norank_c__Subgroup_22.f__norank_o__norank_c__Subgroup_22		2.95671		-
p__Firmicutes.c__norank_p__Firmicutes.o__norank_c__norank_p__Firmicutes.f__norank_o__norank_c__norank_p__Firmicutes.g__norank_f__norank_o__norank_c__norank_p__Firmicutes		2.06144		-
p__Verrucomicrobiota.c__Verrucomicrobiae.o__Pedosphaerales.f__Pedosphaeraceae.g__unclassified_f__Pedosphaeraceae		2.33029		-
p__Elusimicrobiota.c__Lineage_IIa.o__norank_c__Lineage_IIa		2.45938		-
p__Firmicutes.c__Bacilli.o__Bacillales.f__Planococcaceae.g__norank_f__Planococcaceae		1.81841		-
p__Firmicutes.c__Sulfobacillia		1.51738		-
p__Proteobacteria.c__Gammaproteobacteria.o__Burkholderiales.f__Rhodocyclaceae.g__norank_f__Rhodocyclaceae		2.55877		-
p__Gemmatimonadota.c__Gemmatimonadetes.o__Gemmatimonadales.f__Gemmatimonadaceae.g__Roseisolibacter		2.33029		-
p__Chloroflexi.c__Ktedonobacteria.o__Ktedonobacterales.f__Ktedonobacteraceae.g__HSB_OF53-F07		3.92477		-
p__Caldisericota.c__Caldisericia		1.9945		-
p__Myxococcota.c__Myxococcia.o__Myxococcales.f__27F-1492R.g__norank_f__27F-1492R		2.43383		-
p__Actinobacteriota.c__Actinobacteria.o__Micrococcales.f__Demequinaceae		1.21635		-
p__Proteobacteria.c__Gammaproteobacteria.o__Nitrosococcales.f__Nitrosococcaceae.g__unclassified_f__Nitrosococcaceae		1.39244		-
p__Proteobacteria.c__Gammaproteobacteria.o__Xanthomonadales.f__Xanthomonadaceae.g__Thermomonas		1.69347		0.036904
p__Proteobacteria.c__Gammaproteobacteria.o__unclassified_c__Gammaproteobacteria		2.8791		0.0495346
p__Firmicutes.c__Clostridia.o__Oscillospirales.f__Ruminococcaceae.g__norank_f__Ruminococcaceae		1.61429		-
p__Desulfobacterota.c__Desulfuromonadia.o__Geobacterales.f__Geobacteraceae.g__Geobacter		2.9872		-
p__Proteobacteria.c__Gammaproteobacteria.o__Enterobacterales.f__Enterobacteriaceae		1.91532		-
p__Patescibacteria.c__Parcubacteria.o__Candidatus_Azambacteria.f__norank_o__Candidatus_Azambacteria.g__norank_f__norank_o__Candidatus_Azambacteria		0		-
p__Actinobacteriota.c__Actinobacteria.o__Kineosporiales.f__Kineosporiaceae.g__Kineococcus		0		-
p__Firmicutes.c__Clostridia.o__Peptostreptococcales-Tissierellales.f__Peptostreptococcaceae.g__Paeniclostridium		2.29553		-
p__Cyanobacteria.c__Cyanobacteriia.o__Cyanobacteriales.f__Phormidiaceae		1.61429		-
p__WS2.c__norank_p__WS2.o__norank_c__norank_p__WS2		2.80181		-
p__Proteobacteria.c__Alphaproteobacteria.o__Rhizobiales.f__Rhizobiaceae.g__unclassified_f__Rhizobiaceae		2.21635		-
p__Chloroflexi.c__Anaerolineae		5.07644		-
p__Firmicutes.c__Clostridia.o__unclassified_c__Clostridia.f__unclassified_c__Clostridia.g__unclassified_c__Clostridia		2.72823		-
p__Proteobacteria.c__Gammaproteobacteria.o__Burkholderiales.f__Comamonadaceae.g__Brachymonas		1.39244		-
p__Chloroflexi.c__Dehalococcoidia.o__GIF3.f__norank_o__GIF3		1.21635		-
p__Desulfobacterota.c__Desulfobulbia.o__Desulfobulbales.f__unclassified_o__Desulfobulbales.g__unclassified_o__Desulfobulbales		1.51738		-
p__Firmicutes.c__Bacilli.o__Bacillales.f__Sporolactobacillaceae.g__Tuberibacillus		0		-
p__Proteobacteria.c__Gammaproteobacteria.o__Burkholderiales.f__norank_o__Burkholderiales		1.81841		-
p__Firmicutes.c__Bacilli.o__Brevibacillales		2.25774		-
p__Firmicutes.c__Clostridia.o__norank_c__Clostridia.f__Hungateiclostridiaceae.g__Acetivibrio		2.06144		-
p__Bacteroidota.c__unclassified_p__Bacteroidota.o__unclassified_p__Bacteroidota		1.95671		-
p__Proteobacteria.c__Gammaproteobacteria.o__Burkholderiales.f__Sutterellaceae.g__norank_f__Sutterellaceae		3.22707		-
p__Nitrospirota.c__Nitrospiria.o__Nitrospirales		3.21417		0.0495346
p__Proteobacteria.c__Alphaproteobacteria.o__Rhodobacterales.f__Rhodobacteraceae		2.25774		-
p__Planctomycetota.c__BD7-11.o__norank_c__BD7-11.f__norank_o__norank_c__BD7-11		2.29553		-
p__Acidobacteriota.c__Acidobacteriae.o__Elev-16S-1166		1.21635		-
p__Patescibacteria.c__ABY1.o__Candidatus_Buchananbacteria.f__norank_o__Candidatus_Buchananbacteria.g__norank_f__norank_o__Candidatus_Buchananbacteria		1.76041		-
p__Nitrospirota.c__Thermodesulfovibrionia.o__Thermodesulfovibrionales.f__Thermodesulfovibrionaceae.g__Thermodesulfovibrio		1.76041		-
p__Actinobacteriota.c__Actinobacteria.o__Streptosporangiales.f__Streptosporangiaceae		2.62289		-
p__Proteobacteria.c__Gammaproteobacteria.o__Methylococcales.f__Methylococcaceae.g__Methylomagnum		1.21635		-
p__TA06.c__norank_p__TA06		2.68617		-
p__Cyanobacteria.c__Cyanobacteriia.o__Leptolyngbyales.f__Leptolyngbyaceae		2.97222		-
p__Myxococcota.c__Polyangia		4.23609		-
p__Campilobacterota.c__Campylobacteria.o__Campylobacterales		2.56853		-
p__Myxococcota.c__Polyangia.o__PS-B29		1.39244		-
p__Proteobacteria.c__Alphaproteobacteria.o__Caulobacterales.f__Caulobacteraceae.g__Caulobacter		1.21635		-
p__Actinobacteriota.c__Thermoleophilia.o__Solirubrobacterales		3.90388		-
p__Cyanobacteria.c__Cyanobacteriia.o__Cyanobacteriales.f__Phormidiaceae.g__Planktothrix_NIVA-CYA_15		0		-
p__Proteobacteria.c__Gammaproteobacteria.o__Burkholderiales.f__Chitinimonadaceae		1.21635		-
p__Armatimonadota.c__DG-56		2.96064		0.0495346
p__Bdellovibrionota.c__Bdellovibrionia.o__Bacteriovoracales.f__Bacteriovoracaceae.g__Bacteriovorax		2.4951		-
p__Chloroflexi.c__Anaerolineae.o__Anaerolineales		4.48679		-
p__Nitrospirota.c__Leptospirillia.o__Leptospirillales		1.39244		-
p__Proteobacteria.c__Gammaproteobacteria.o__Burkholderiales.f__norank_o__Burkholderiales.g__norank_f__norank_o__Burkholderiales		1.81841		-
p__Firmicutes.c__Desulfotomaculia.o__Desulfotomaculales.f__norank_o__Desulfotomaculales		2.67874		-
p__Patescibacteria.c__Kazania		2.63132		-
p__Firestonebacteria		1.69347		-
p__Cyanobacteria.c__Cyanobacteriia.o__Chloroplast.f__norank_o__Chloroplast.g__norank_f__norank_o__Chloroplast		3.99123		-
p__Firmicutes.c__Clostridia.o__norank_c__Clostridia.f__Hungateiclostridiaceae.g__Anaerobacterium		2.55877		-
p__Proteobacteria.c__Alphaproteobacteria.o__Azospirillales.f__Azospirillaceae		2.19407		-
p__Firestonebacteria.c__norank_p__Firestonebacteria.o__norank_c__norank_p__Firestonebacteria.f__norank_o__norank_c__norank_p__Firestonebacteria.g__norank_f__norank_o__norank_c__norank_p__Firestonebacteria		1.69347		-
p__Firmicutes.c__Clostridia.o__Lachnospirales.f__Lachnospiraceae.g__Lachnoclostridium		2.11944		-
p__NKB15.c__norank_p__NKB15		2.17059		-
p__Chloroflexi.c__Anaerolineae.o__Anaerolineales.f__Anaerolineaceae		4.48679		-
p__Firmicutes.c__Clostridia.o__norank_c__Clostridia.f__Hungateiclostridiaceae.g__norank_f__Hungateiclostridiaceae		2.93651		-
p__Proteobacteria.c__Gammaproteobacteria.o__Burkholderiales.f__Rhodocyclaceae		3.44934		-
p__Firmicutes.c__Bacilli.o__Thermoactinomycetales.f__Thermoactinomycetaceae.g__Planifilum		1.39244		-
p__Proteobacteria.c__Gammaproteobacteria.o__Burkholderiales.f__Nitrosomonadaceae.g__Nitrosomonas		1.21635		-
p__Myxococcota.c__Polyangia.o__VHS-B4-70.f__norank_o__VHS-B4-70		0.915317		-
p__Proteobacteria		5.14387		-
p__Bacteroidota.c__Kryptonia.o__Kryptoniales.f__MSB-3C8		2.17059		-
p__Myxococcota.c__bacteriap25.o__norank_c__bacteriap25.f__norank_o__norank_c__bacteriap25		2.4951		-
p__Verrucomicrobiota.c__Verrucomicrobiae.o__Verrucomicrobiales.f__Rubritaleaceae.g__Luteolibacter		1.9945		-
p__Acidobacteriota.c__Vicinamibacteria.o__Vicinamibacterales.f__norank_o__Vicinamibacterales		4.31029		-
p__Firmicutes.c__Syntrophomonadia.o__Syntrophomonadales		2.34668		-
p__Actinobacteriota.c__Actinobacteria.o__Frankiales.f__Geodermatophilaceae.g__Geodermatophilus		3.14831		-
p__Proteobacteria.c__Gammaproteobacteria.o__Burkholderiales.f__Gallionellaceae.g__Sideroxydans	GM	3.67423	3.13836	0.0495346
p__Chloroflexi.c__TK10.o__norank_c__TK10		3.55679		-
p__Proteobacteria.c__Alphaproteobacteria.o__Rhizobiales.f__Rhizobiaceae.g__Allorhizobium-Neorhizobium-Pararhizobium-Rhizobium		2.4468		-
p__Proteobacteria.c__Gammaproteobacteria.o__Competibacterales.f__Competibacteraceae.g__Plasticicumulans		1.39244		-
p__Chloroflexi.c__Chloroflexia.o__Chloroflexales.f__Roseiflexaceae.g__unclassified_f__Roseiflexaceae		2.59656		-
p__Dependentiae.c__Babeliae.o__Babeliales.f__Vermiphilaceae.g__norank_f__Vermiphilaceae		2.50638		-
p__Planctomycetota.c__Phycisphaerae.o__unclassified_c__Phycisphaerae.f__unclassified_c__Phycisphaerae.g__unclassified_c__Phycisphaerae		2.02926		0.0495346
p__Elusimicrobiota.c__Elusimicrobia.o__MVP-88.f__norank_o__MVP-88.g__norank_f__norank_o__MVP-88		2.45938		-
p__Firmicutes.c__Clostridia.o__Clostridiales.f__Caloramatoraceae.g__Fonticella		3.19407		-
p__Proteobacteria.c__Alphaproteobacteria.o__Rhizobiales.f__Hyphomicrobiaceae.g__unclassified_f__Hyphomicrobiaceae		1.21635		-
p__Gemmatimonadota.c__Gemmatimonadetes.o__Gemmatimonadales		4.22918		-
p__Verrucomicrobiota.c__Lentisphaeria.o__Victivallales.f__norank_o__Victivallales		1.21635		-
p__Cyanobacteria.c__Cyanobacteriia.o__unclassified_c__Cyanobacteriia.f__unclassified_c__Cyanobacteriia.g__unclassified_c__Cyanobacteriia		1.61429		-
p__Proteobacteria.c__Gammaproteobacteria.o__Diplorickettsiales		2.88844		-
p__Firmicutes.c__Clostridia.o__Peptostreptococcales-Tissierellales.f__Peptostreptococcaceae.g__Peptoclostridium		1.61429		-
p__Chloroflexi.c__Anaerolineae.o__Anaerolineales.f__Anaerolineaceae.g__RBG-16-58-14	GM	3.54676	3.07489	0.0495346
p__Fibrobacterota.c__Chitinivibrionia.o__norank_c__Chitinivibrionia		2.82913		-
p__Desulfobacterota.c__Desulfuromonadia.o__PB19		1.61429		-
p__Armatimonadota.c__unclassified_p__Armatimonadota.o__unclassified_p__Armatimonadota.f__unclassified_p__Armatimonadota.g__unclassified_p__Armatimonadota		2.02926		-
p__Proteobacteria.c__Gammaproteobacteria.o__Enterobacterales.f__Yersiniaceae		1.76041		-
p__Actinobacteriota.c__Actinobacteria.o__Frankiales.f__Sporichthyaceae		2.37771		0.0495346
p__Bacteroidota.c__Bacteroidia.o__Bacteroidales.f__Williamwhitmaniaceae.g__Acetobacteroides		1.69347		-
p__Armatimonadota.c__unclassified_p__Armatimonadota		2.02926		-
p__Spirochaetota.c__V2072-189E03.o__norank_c__V2072-189E03.f__norank_o__norank_c__V2072-189E03		2.48352		0.0495346
p__Nitrospirota.c__Thermodesulfovibrionia.o__Thermodesulfovibrionales		1.76041		-
p__Cyanobacteria.c__Vampirivibrionia.o__Obscuribacterales.f__Obscuribacteraceae.g__norank_f__Obscuribacteraceae		2.53857		-
p__Bacteroidota.c__Kryptonia.o__Kryptoniales	GM	3.93651	3.00132	0.0495346
p__Proteobacteria.c__Alphaproteobacteria.o__Rhizobiales.f__Xanthobacteraceae.g__Ancylobacter		1.39244		-
p__Desulfobacterota.c__Syntrophia.o__Syntrophales.f__Syntrophaceae.g__Syntrophus		3.18249		-
p__Firmicutes.c__Bacilli.o__Bacillales.f__Planococcaceae.g__Solibacillus		2.06144		0.0495346
p__Armatimonadota.c__Chthonomonadetes.o__Chthonomonadales.f__norank_o__Chthonomonadales		2.75417		-
p__Actinobacteriota.c__Thermoleophilia.o__Gaiellales.f__unclassified_o__Gaiellales		2.17059		-
p__Proteobacteria.c__Gammaproteobacteria.o__Burkholderiales.f__Nitrosomonadaceae.g__GOUTA6		3.03589		-
p__Proteobacteria.c__Alphaproteobacteria.o__Reyranellales		2.90209		-
p__Spirochaetota.c__V2072-189E03		2.48352		0.0495346
p__Gemmatimonadota.c__S0134_terrestrial_group.o__norank_c__S0134_terrestrial_group.f__norank_o__norank_c__S0134_terrestrial_group.g__norank_f__norank_o__norank_c__S0134_terrestrial_group		3.3671		0.0495346
p__Firmicutes.c__Desulfitobacteriia		3.26167		0.0495346
p__Bacteroidota.c__Ignavibacteria.o__Ignavibacteriales.f__SR-FBR-L83.g__norank_f__SR-FBR-L83		1.9945		-
p__Patescibacteria.c__Parcubacteria.o__Paceibacterales.f__Paceibacteraceae.g__Candidatus_Paceibacter		1.76041		-
p__Acidobacteriota.c__Holophagae.o__Holophagales.f__Holophagaceae.g__norank_f__Holophagaceae		2.51738		-
p__Actinobacteriota.c__Actinobacteria.o__Catenulisporales.f__Catenulisporaceae		2.54878		0.0495346
p__Cyanobacteria		4.29299		-
p__Bacteroidota.c__Bacteroidia.o__Cytophagales		2.59656		-
p__Proteobacteria.c__Gammaproteobacteria.o__Gammaproteobacteria_Incertae_Sedis.f__unclassified_o__Gammaproteobacteria_Incertae_Sedis.g__Candidatus_Ovatusbacter		1.61429		-
p__Verrucomicrobiota.c__Omnitrophia		2.87436		-
p__Bacteroidota.c__Bacteroidia.o__Chitinophagales.f__Chitinophagaceae.g__Edaphobaculum		1.51738		-
p__Proteobacteria.c__Gammaproteobacteria.o__Gammaproteobacteria_Incertae_Sedis.f__unclassified_o__Gammaproteobacteria_Incertae_Sedis.g__Candidatus_Berkiella		1.51738		-
p__Acidobacteriota.c__Blastocatellia.o__Pyrinomonadales.f__Pyrinomonadaceae.g__RB41		2.48352		-
p__Proteobacteria.c__Gammaproteobacteria		4.85459		-
p__Cyanobacteria.c__Vampirivibrionia.o__Obscuribacterales.f__Obscuribacteraceae		2.53857		-
p__Firmicutes.c__Bacilli.o__Thermoactinomycetales.f__Thermoactinomycetaceae.g__Thermoactinomyces		0		-
p__Firmicutes.c__Bacilli.o__Paenibacillales.f__Paenibacillaceae.g__Ammoniphilus		2.84474		-
p__Patescibacteria.c__Gracilibacteria.o__Absconditabacteriales_SR1		1.69347		-
p__Actinobacteriota.c__Actinobacteria.o__Micrococcales.f__unclassified_o__Micrococcales.g__unclassified_o__Micrococcales		0		-
p__Chloroflexi.c__Dehalococcoidia.o__Dehalococcoidales.f__Dehalococcoidaceae.g__Dehalogenimonas		1.61429		-
p__Dependentiae.c__Babeliae.o__Babeliales.f__Babeliaceae.g__norank_f__Babeliaceae		1.81841		-
p__Acidobacteriota.c__Blastocatellia.o__Blastocatellales.f__Blastocatellaceae		3.14831		-
p__Patescibacteria.c__ABY1		3.28638		-
p__Firmicutes.c__Negativicutes.o__Veillonellales-Selenomonadales.f__unclassified_o__Veillonellales-Selenomonadales.g__unclassified_o__Veillonellales-Selenomonadales		2.02926		-
p__Firmicutes.c__Clostridia.o__Peptostreptococcales-Tissierellales.f__Proteiniboraceae		1.39244		0.0495346
p__Planctomycetota.c__BD7-11.o__norank_c__BD7-11		2.29553		-
p__Firmicutes.c__Symbiobacteriia.o__Symbiobacteriales.f__Symbiobacteraceae.g__unclassified_f__Symbiobacteraceae		1.21635		-
p__Proteobacteria.c__unclassified_p__Proteobacteria.o__unclassified_p__Proteobacteria		1.51738		-
p__Bdellovibrionota.c__Oligoflexia.o__Silvanigrellales.f__Silvanigrellaceae		1.39244		-
p__Spirochaetota.c__Spirochaetia.o__Spirochaetales.f__Spirochaetaceae.g__GWE2-31-10		2.02926		0.0495346
p__Chloroflexi.c__Ktedonobacteria.o__Ktedonobacterales.f__Ktedonobacteraceae.g__G12-WMSP1		2.09141		-
p__Actinobacteriota.c__Actinobacteria.o__Frankiales.f__Nakamurellaceae.g__Nakamurella		2.37771		-
p__Proteobacteria.c__Alphaproteobacteria.o__Acetobacterales.f__Acetobacteraceae.g__Rhodovastum		0.915317		-
p__Firmicutes.c__Clostridia.o__Peptostreptococcales-Tissierellales.f__norank_o__Peptostreptococcales-Tissierellales.g__Tepidimicrobium		1.21635		-
p__Proteobacteria.c__Gammaproteobacteria.o__Burkholderiales.f__A21b		3.18249		0.0495346
p__Cyanobacteria.c__Cyanobacteriia.o__Leptolyngbyales.f__Leptolyngbyaceae.g__unclassified_f__Leptolyngbyaceae		2.63959		-
p__Verrucomicrobiota.c__Lentisphaeria.o__Victivallales.f__norank_o__Victivallales.g__norank_f__norank_o__Victivallales		1.21635		-
p__Acidobacteriota.c__Holophagae.o__Subgroup_7.f__norank_o__Subgroup_7		3.96916		-
p__Actinobacteriota.c__Actinobacteria.o__Kineosporiales		3.18716		-
p__Proteobacteria.c__Gammaproteobacteria.o__Burkholderiales.f__Comamonadaceae.g__Ideonella		2.42047		-
p__Firestonebacteria.c__norank_p__Firestonebacteria.o__norank_c__norank_p__Firestonebacteria.f__norank_o__norank_c__norank_p__Firestonebacteria		1.69347		-
p__Actinobacteriota.c__Actinobacteria.o__Frankiales.f__Geodermatophilaceae		3.19407		-
p__Fibrobacterota.c__Fibrobacteria.o__Fibrobacterales.f__MAT-CR-H6-H10.g__norank_f__MAT-CR-H6-H10		1.21635		-
p__Firmicutes.c__Bacilli.o__Thermoactinomycetales.f__Thermoactinomycetaceae.g__norank_f__Thermoactinomycetaceae		0.915317		-
p__Proteobacteria.c__Gammaproteobacteria.o__Pseudomonadales.f__Pseudomonadaceae.g__Azotobacter		1.69347		-
p__Firmicutes.c__Clostridia.o__Clostridiales.f__Clostridiaceae		4.66736		-
p__Desulfobacterota.c__Desulfobaccia.o__Desulfobaccales.f__Desulfobaccaceae.g__Desulfobacca		3.81786		0.0495346
p__Proteobacteria.c__Gammaproteobacteria.o__Ga0077536.f__norank_o__Ga0077536.g__norank_f__norank_o__Ga0077536		0.915317		-
p__Fibrobacterota.c__Fibrobacteria.o__Fibrobacterales.f__B122.g__norank_f__B122		1.95671		0.0495346
p__Proteobacteria.c__Alphaproteobacteria.o__Rhizobiales.f__Xanthobacteraceae.g__Rhodoplanes		2.42047		-
p__Firmicutes.c__Bacilli.o__unclassified_c__Bacilli.f__unclassified_c__Bacilli		2.36247		-
p__Bacteroidota.c__Bacteroidia.o__Chitinophagales.f__Chitinophagaceae.g__Puia		1.9945		-
p__Proteobacteria.c__Alphaproteobacteria.o__Paracaedibacterales		1.21635		-
p__Actinobacteriota.c__Acidimicrobiia.o__Actinomarinales		1.39244		-
p__Actinobacteriota.c__MB-A2-108		3.30448		0.0495346
p__Bacteroidota.c__Bacteroidia.o__Bacteroidales.f__Bacteroidetes_BD2-2.g__norank_f__Bacteroidetes_BD2-2		2.39244		-
p__Chloroflexi.c__Ktedonobacteria.o__Ktedonobacterales.f__norank_o__Ktedonobacterales		3.78513		-
p__Campilobacterota.c__Campylobacteria.o__Campylobacterales.f__Sulfurospirillaceae.g__Sulfurospirillum		1.21635		-
p__Myxococcota.c__Polyangia.o__Polyangiales		4.015		-
p__Bacteroidota.c__Bacteroidia.o__Bacteroidales.f__Dysgonomonadaceae.g__Dysgonomonas		1.51738		-
p__Proteobacteria.c__Gammaproteobacteria.o__Burkholderiales.f__Hydrogenophilaceae.g__unclassified_f__Hydrogenophilaceae		2.90654		0.0495346
p__Proteobacteria.c__Gammaproteobacteria.o__Competibacterales.f__Competibacteraceae.g__Candidatus_Competibacter		1.21635		-
p__FW113.c__norank_p__FW113.o__norank_c__norank_p__FW113.f__norank_o__norank_c__norank_p__FW113.g__norank_f__norank_o__norank_c__norank_p__FW113		1.21635		-
p__Verrucomicrobiota.c__Verrucomicrobiae.o__Opitutales		2.45938		0.0495346
p__Proteobacteria.c__Alphaproteobacteria.o__Rhizobiales.f__Ancalomicrobiaceae.g__Ancalomicrobium		1.81841		-
p__Planctomycetota.c__unclassified_p__Planctomycetota.o__unclassified_p__Planctomycetota		1.9945		-
p__Proteobacteria.c__Alphaproteobacteria.o__Azospirillales.f__Inquilinaceae		1.91532		0.0495346
p__Actinobacteriota.c__Thermoleophilia.o__Gaiellales.f__unclassified_o__Gaiellales.g__unclassified_o__Gaiellales		2.17059		-
p__Actinobacteriota.c__Actinobacteria.o__Corynebacteriales.f__Nocardiaceae.g__Smaragdicoccus		1.61429		-
p__Desulfobacterota.c__Desulfobacteria.o__Desulfobacterales.f__Desulfosarcinaceae.g__Desulfatirhabdium		1.39244		-
p__Firmicutes.c__Clostridia.o__Clostridia_UCG-014		1.21635		-
p__Nitrospinota.c__P9X2b3D02.o__norank_c__P9X2b3D02.f__norank_o__norank_c__P9X2b3D02.g__norank_f__norank_o__norank_c__P9X2b3D02		2.61429		-
p__Chloroflexi.c__Dehalococcoidia.o__Dehalococcoidales.f__norank_o__Dehalococcoidales		3.01912		0.0495346
p__Cyanobacteria.c__Cyanobacteriia.o__Cyanobacteriales.f__Phormidiaceae.g__Cephalothrix_SAG_75_79		1.39244		-
p__Chloroflexi.c__Anaerolineae.o__SBR1031.f__A4b.g__norank_f__A4b		3.56949		0.0495346
p__Actinobacteriota.c__Actinobacteria.o__Micromonosporales.f__Micromonosporaceae.g__Micromonospora		2.43383		-
p__Bacteroidota.c__Ignavibacteria.o__Ignavibacteriales.f__unclassified_o__Ignavibacteriales		2.64771		-
p__norank_k__norank		1.86956		-
p__Desulfobacterota.c__Desulfovibrionia.o__Desulfovibrionales		2.86471		-
p__Campilobacterota.c__Campylobacteria.o__Campylobacterales.f__norank_o__Campylobacterales		1.95671		-
p__Chloroflexi.c__Chloroflexia.o__Chloroflexales.f__Chloroflexaceae.g__unclassified_f__Chloroflexaceae		1.86956		-
p__Proteobacteria.c__Gammaproteobacteria.o__Burkholderiales.f__unclassified_o__Burkholderiales.g__unclassified_o__Burkholderiales		3.79384		0.0495346
p__Spirochaetota.c__Brachyspirae		1.39244		-
p__Bacteroidota.c__Bacteroidia.o__Bacteroidales.f__Paludibacteraceae.g__unclassified_f__Paludibacteraceae		0		-
p__Firmicutes.c__Bacilli.o__Aneurinibacillales		2.27704		0.0495346
p__Acidobacteriota.c__Acidobacteriae.o__Bryobacterales.f__Bryobacteraceae.g__Bryobacter		3.59746		-
p__Proteobacteria.c__Gammaproteobacteria.o__Steroidobacterales.f__Steroidobacteraceae		3.11122		-
p__WOR-1		2.92815		-
p__Firmicutes.c__Limnochordia.o__Limnochordales		1.81841		-
p__Campilobacterota.c__Campylobacteria		2.56853		-
p__Chloroflexi.c__Anaerolineae.o__ADurb_Bin180.f__norank_o__ADurb_Bin180		2.93651		-
p__Chloroflexi.c__Dehalococcoidia.o__FW22.f__norank_o__FW22		1.91532		-
p__Proteobacteria.c__Gammaproteobacteria.o__Gammaproteobacteria_Incertae_Sedis.f__unclassified_o__Gammaproteobacteria_Incertae_Sedis.g__Acidibacter		3.07967		0.0495346
p__Actinobacteriota.c__Actinobacteria.o__PeM15.f__norank_o__PeM15		2.17059		-
p__Firmicutes.c__Clostridia.o__Clostridiales.f__Clostridiaceae.g__Clostridium_sensu_stricto_5		3.23754		-
p__Acidobacteriota.c__Acidobacteriae.o__AKIW659.f__norank_o__AKIW659		3.43119		-
p__Patescibacteria.c__Parcubacteria.o__unclassified_c__Parcubacteria.f__unclassified_c__Parcubacteria		2.88844		-
p__Myxococcota.c__Myxococcia.o__Myxococcales		4.13438		-
p__Firmicutes.c__Bacilli.o__Thermoactinomycetales.f__Thermoactinomycetaceae.g__Shimazuella		2.14577		-
p__Chloroflexi.c__OLB14.o__norank_c__OLB14.f__norank_o__norank_c__OLB14		3.38953		-
p__Firmicutes.c__Symbiobacteriia.o__Symbiobacteriales.f__unclassified_o__Symbiobacteriales.g__unclassified_o__Symbiobacteriales		1.39244		-
p__Bdellovibrionota.c__Oligoflexia.o__0319-6G20.f__norank_o__0319-6G20		3.22067		-
p__Actinobacteriota.c__Acidimicrobiia.o__Acidimicrobiales		1.81841		-
p__Planctomycetota		4.18202		-
p__Proteobacteria.c__Gammaproteobacteria.o__R7C24.f__norank_o__R7C24.g__norank_f__norank_o__R7C24		2.34668		-
p__Proteobacteria.c__Gammaproteobacteria.o__norank_c__Gammaproteobacteria.f__norank_o__norank_c__Gammaproteobacteria		1.21635		-
p__Planctomycetota.c__Planctomycetes		4.13359		-
p__Desulfobacterota.c__Desulfobacteria.o__Desulfobacterales		2.48352		-
p__Actinobacteriota.c__Actinobacteria.o__Micromonosporales.f__Micromonosporaceae.g__Luedemannella		2.57807		-
p__Verrucomicrobiota.c__Chlamydiae.o__Chlamydiales.f__Simkaniaceae.g__unclassified_f__Simkaniaceae		1.51738		-
p__Elusimicrobiota.c__unclassified_p__Elusimicrobiota.o__unclassified_p__Elusimicrobiota.f__unclassified_p__Elusimicrobiota.g__unclassified_p__Elusimicrobiota		1.86956		-
p__Verrucomicrobiota.c__Verrucomicrobiae.o__Verrucomicrobiales.f__Verrucomicrobiaceae		1.61429		-
p__Firmicutes.c__Clostridia.o__Thermincolales		2.42047		-
p__Firmicutes.c__unclassified_p__Firmicutes.o__unclassified_p__Firmicutes.f__unclassified_p__Firmicutes.g__unclassified_p__Firmicutes		2.70065		-
p__Proteobacteria.c__Alphaproteobacteria.o__Sphingomonadales.f__Sphingomonadaceae.g__unclassified_f__Sphingomonadaceae		1.21635		-
p__Cyanobacteria.c__Cyanobacteriia.o__Cyanobacteriales.f__Microcystaceae		2.58741		-
p__Spirochaetota.c__Brachyspirae.o__Brachyspirales.f__Brachyspirales_Incertae_Sedis.g__Exilispira		1.39244		-
p__Patescibacteria.c__Parcubacteria.o__Candidatus_Moranbacteria.f__norank_o__Candidatus_Moranbacteria.g__norank_f__norank_o__Candidatus_Moranbacteria		2.78455		-
p__Planctomycetota.c__Phycisphaerae		2.87436		-
p__Patescibacteria.c__Gracilibacteria.o__Candidatus_Abawacabacteria		2.42047		0.0495346
p__Fibrobacterota.c__Fibrobacteria.o__Fibrobacterales.f__MAT-CR-H6-H10		1.21635		-
p__Actinobacteriota.c__Acidimicrobiia.o__norank_c__Acidimicrobiia.f__norank_o__norank_c__Acidimicrobiia		3.24977		-
p__Deferrisomatota.c__Defferrisomatia.o__Defferrisomatales		2.31326		-
p__Actinobacteriota.c__unclassified_p__Actinobacteriota.o__unclassified_p__Actinobacteriota		1.95671		-
p__Proteobacteria.c__Alphaproteobacteria.o__Rhizobiales.f__Ancalomicrobiaceae		1.81841		-
p__Verrucomicrobiota.c__Omnitrophia.o__Omnitrophales.f__Omnitrophaceae		2.8598		-
p__Latescibacterota.c__Latescibacteria.o__Latescibacterales.f__Latescibacteraceae		2.59656		-
p__Desulfobacterota.c__Desulfobulbia.o__Desulfobulbales.f__Desulfocapsaceae		2.36247		-
p__Cyanobacteria.c__Cyanobacteriia.o__Chloroplast.f__norank_o__Chloroplast		3.99123		-
p__Acidobacteriota.c__AT-s3-28.o__norank_c__AT-s3-28.f__norank_o__norank_c__AT-s3-28		1.39244		-
p__Actinobacteriota.c__Acidimicrobiia.o__norank_c__Acidimicrobiia.f__norank_o__norank_c__Acidimicrobiia.g__norank_f__norank_o__norank_c__Acidimicrobiia		3.24977		-
p__Proteobacteria.c__Gammaproteobacteria.o__Pseudomonadales.f__Pseudomonadaceae.g__Pseudomonas		1.91532		-
p__Firmicutes.c__Bacilli.o__Bacillales.f__Planococcaceae.g__Chungangia		1.21635		-
p__Patescibacteria.c__Microgenomatia.o__Candidatus_Woesebacteria.f__norank_o__Candidatus_Woesebacteria		2.40668		-
p__Verrucomicrobiota.c__Lentisphaeria		1.21635		-
p__Proteobacteria.c__Alphaproteobacteria.o__Rhizobiales.f__Xanthobacteraceae.g__Pseudolabrys	GM	3.81184	3.02849	0.0495346
p__Proteobacteria.c__Gammaproteobacteria.o__Cellvibrionales.f__Porticoccaceae		1.21635		-
p__Cyanobacteria.c__Cyanobacteriia.o__Cyanobacteriales.f__Nostocaceae.g__unclassified_f__Nostocaceae		2.69347		-
p__Acidobacteriota.c__AT-s3-28.o__norank_c__AT-s3-28		1.39244		-
p__Patescibacteria.c__Gracilibacteria.o__Candidatus_Peribacteria		0.915317		-
p__Firmicutes.c__Clostridia.o__Eubacteriales.f__norank_o__Eubacteriales.g__Alkalibaculum		0.915317		-
p__Actinobacteriota.c__Actinobacteria.o__Micrococcales.f__Intrasporangiaceae.g__Oryzihumus		2.69347		-
p__Desulfobacterota.c__Desulfobulbia.o__Desulfobulbales.f__Desulfobulbaceae.g__Desulfobulbus		2.25774		-
p__Proteobacteria.c__Gammaproteobacteria.o__Burkholderiales.f__Rhodocyclaceae.g__Dechloromonas		2.17059		-
p__Elusimicrobiota.c__Lineage_IIb.o__norank_c__Lineage_IIb		2.21635		-
p__Firmicutes.c__Clostridia.o__norank_c__Clostridia		3.68617		-
p__Acidobacteriota.c__Subgroup_11.o__norank_c__Subgroup_11.f__norank_o__norank_c__Subgroup_11.g__norank_f__norank_o__norank_c__Subgroup_11		2.59656		-
p__Chloroflexi.c__Anaerolineae.o__C10-SB1A.f__norank_o__C10-SB1A		2.39244		-
p__Acidobacteriota.c__Acidobacteriae.o__Subgroup_13.f__norank_o__Subgroup_13		2.73486		-
p__Verrucomicrobiota.c__Verrucomicrobiae.o__unclassified_c__Verrucomicrobiae		2.02926		-
p__Patescibacteria.c__Gracilibacteria.o__Candidatus_Peribacteria.f__norank_o__Candidatus_Peribacteria		0.915317		-
p__Verrucomicrobiota.c__Verrucomicrobiae.o__Pedosphaerales.f__Pedosphaeraceae		3.42853		-
p__Firmicutes.c__Clostridia.o__norank_c__Clostridia.f__Gracilibacteraceae.g__Gracilibacter		1.81841		-
p__Proteobacteria.c__Alphaproteobacteria.o__Rhizobiales.f__Xanthobacteraceae.g__Bradyrhizobium	GM	3.78689	3.1181	0.0495346
p__Chloroflexi.c__Chloroflexia.o__Thermomicrobiales		3.78513		-
p__Actinobacteriota.c__Actinobacteria.o__Micrococcales.f__Micrococcaceae.g__unclassified_f__Micrococcaceae		1.21635		-
p__Acidobacteriota.c__Acidobacteriae.o__Subgroup_12.f__norank_o__Subgroup_12		2.02926		-
p__Proteobacteria.c__Alphaproteobacteria.o__Rhodospirillales.f__Rhodospirillaceae.g__norank_f__Rhodospirillaceae		2.09141		-
p__Firmicutes.c__Clostridia.o__Oscillospirales.f__Oscillospiraceae.g__norank_f__Oscillospiraceae		1.21635		-
p__Myxococcota.c__Polyangia.o__Nannocystales		1.69347		-
p__Actinobacteriota.c__Actinobacteria.o__Propionibacteriales.f__Propionibacteriaceae.g__Micropruina		1.21635		-
p__Desulfobacterota.c__Desulfuromonadia.o__Geobacterales.f__Geobacteraceae.g__Geotalea		2.33029		0.0495346
p__Fibrobacterota.c__Fibrobacteria.o__Fibrobacterales.f__B122		1.95671		0.0495346
p__Desulfobacterota.c__Desulfobulbia.o__Desulfobulbales.f__Desulfobulbaceae.g__Candidatus_Electronema		1.21635		-
p__Acidobacteriota.c__Blastocatellia.o__unclassified_c__Blastocatellia		1.21635		-
p__Actinobacteriota.c__Actinobacteria.o__Streptomycetales.f__Streptomycetaceae		3.75793		-
p__Firmicutes.c__Sulfobacillia.o__Sulfobacillales.f__Sulfobacillaceae.g__norank_f__Sulfobacillaceae		1.51738		-
p__Firmicutes.c__Clostridia.o__Eubacteriales.f__Anaerofustaceae.g__Anaerofustis		1.39244		-
p__Actinobacteriota.c__Actinobacteria.o__Micromonosporales.f__Micromonosporaceae.g__Allocatelliglobosispora		1.39244		-
p__Patescibacteria.c__Microgenomatia.o__unclassified_c__Microgenomatia.f__unclassified_c__Microgenomatia.g__unclassified_c__Microgenomatia		1.69347		-
p__Cyanobacteria.c__unclassified_p__Cyanobacteria	GM	3.7678	3.31455	0.0495346
p__RCP2-54.c__norank_p__RCP2-54.o__norank_c__norank_p__RCP2-54.f__norank_o__norank_c__norank_p__RCP2-54		3.29913		-
p__Patescibacteria.c__Parcubacteria.o__Candidatus_Jorgensenbacteria		2.4951		-
p__Chloroflexi.c__OLB14.o__norank_c__OLB14		3.38953		-
p__Myxococcota.c__unclassified_p__Myxococcota.o__unclassified_p__Myxococcota.f__unclassified_p__Myxococcota.g__unclassified_p__Myxococcota		1.39244		-
p__Spirochaetota.c__Brevinematia.o__Brevinematales		2.21635		-
p__Proteobacteria.c__Gammaproteobacteria.o__KF-JG30-C25		1.81841		0.036904
p__Chloroflexi.c__Anaerolineae.o__Ardenticatenales.f__norank_o__Ardenticatenales		2.4468		-
p__Bacteroidota.c__Ignavibacteria.o__Ignavibacteriales.f__Ignavibacteriaceae.g__Ignavibacterium		3.45187		0.0495346
p__Sva0485.c__norank_p__Sva0485.o__norank_c__norank_p__Sva0485.f__norank_o__norank_c__norank_p__Sva0485.g__norank_f__norank_o__norank_c__norank_p__Sva0485	GM	3.72555	3.11805	0.0495346
p__Myxococcota.c__unclassified_p__Myxococcota.o__unclassified_p__Myxococcota		1.39244		-
p__Verrucomicrobiota.c__Chlamydiae.o__Chlamydiales.f__Simkaniaceae		2.06144		-
p__Nitrospirota.c__Thermodesulfovibrionia.o__norank_c__Thermodesulfovibrionia.f__norank_o__norank_c__Thermodesulfovibrionia	GM	4.4388	3.75983	0.0495346
p__Cloacimonadota		1.81841		-
p__Nitrospirota.c__Thermodesulfovibrionia.o__unclassified_c__Thermodesulfovibrionia.f__unclassified_c__Thermodesulfovibrionia		2.19407		-
p__Firmicutes.c__Negativicutes.o__Veillonellales-Selenomonadales.f__Sporomusaceae.g__Sporomusa		2.69347		-
p__Proteobacteria.c__Alphaproteobacteria.o__Rhizobiales.f__Beijerinckiaceae.g__Methylocystis		3.75101		-
p__Elusimicrobiota.c__Elusimicrobia.o__Lineage_IV.f__norank_o__Lineage_IV		2.4468		-
p__Proteobacteria.c__Alphaproteobacteria.o__Rhizobiales.f__Beijerinckiaceae.g__Roseiarcus		3.25377		0.0495346
p__Proteobacteria.c__Gammaproteobacteria.o__Pseudomonadales.f__Moraxellaceae.g__norank_f__Moraxellaceae		2.09141		0.0495346
p__Firmicutes.c__Desulfitobacteriia.o__Desulfitobacteriales.f__unclassified_o__Desulfitobacteriales.g__unclassified_o__Desulfitobacteriales		0		-
p__Poribacteria.c__norank_p__Poribacteria.o__norank_c__norank_p__Poribacteria.f__norank_o__norank_c__norank_p__Poribacteria.g__norank_f__norank_o__norank_c__norank_p__Poribacteria		1.39244		-
p__Cyanobacteria.c__Cyanobacteriia.o__Synechococcales.f__Synechococcaceae		2.06144		-
p__Proteobacteria.c__Alphaproteobacteria.o__Rhizobiales.f__Xanthobacteraceae.g__unclassified_f__Xanthobacteraceae	GM	4.15487	3.46046	0.0495346
p__Fibrobacterota		3.01223		-
p__WPS-2.c__norank_p__WPS-2.o__norank_c__norank_p__WPS-2.f__norank_o__norank_c__norank_p__WPS-2		2.90654		-
p__Proteobacteria.c__Gammaproteobacteria.o__Acidiferrobacterales.f__Acidiferrobacteraceae.g__Sulfurifustis		3.36247		-
p__Nitrospirota.c__4-29-1.o__norank_c__4-29-1.f__norank_o__norank_c__4-29-1	GM	3.86617	3.04607	0.0495346
p__Planctomycetota.c__Pla3_lineage.o__norank_c__Pla3_lineage		2.23754		-
p__Proteobacteria.c__Gammaproteobacteria.o__Xanthomonadales.f__Rhodanobacteraceae.g__Dokdonella		2.79613		-
p__Patescibacteria.c__ABY1.o__Candidatus_Falkowbacteria.f__norank_o__Candidatus_Falkowbacteria		2.72823		-
p__Actinobacteriota.c__Actinobacteria.o__Streptosporangiales.f__Thermomonosporaceae.g__unclassified_f__Thermomonosporaceae		2.09141		-
p__Proteobacteria.c__Alphaproteobacteria.o__Rhodobacterales.f__Rhodobacteraceae.g__Tropicimonas		1.51738		-
p__Proteobacteria.c__Alphaproteobacteria.o__Elsterales.f__norank_o__Elsterales		3.63299		0.0495346
p__Chloroflexi.c__JG30-KF-CM66.o__norank_c__JG30-KF-CM66.f__norank_o__norank_c__JG30-KF-CM66		3.70701		-
p__Dependentiae.c__Babeliae.o__Babeliales.f__unclassified_o__Babeliales.g__unclassified_o__Babeliales		1.95671		-
p__Chloroflexi.c__Chloroflexia.o__Elev-1554		0		-
p__Verrucomicrobiota.c__Verrucomicrobiae.o__S-BQ2-57_soil_group.f__norank_o__S-BQ2-57_soil_group		2.37771		-
p__Firmicutes.c__Bacilli.o__Paenibacillales.f__Paenibacillaceae		3.6869		0.0495346
p__Cyanobacteria.c__Cyanobacteriia.o__Cyanobacteriales.f__Coleofasciculaceae.g__Microcoleus_Es-Yyy1400		1.69347		-
p__Dependentiae		2.76041		-
p__Actinobacteriota.c__unclassified_p__Actinobacteriota		1.95671		-
p__Acidobacteriota.c__Acidobacteriae.o__Bryobacterales		3.59746		-
p__WS4.c__norank_p__WS4.o__norank_c__norank_p__WS4.f__norank_o__norank_c__norank_p__WS4		2.4468		-
p__Armatimonadota.c__norank_p__Armatimonadota.o__norank_c__norank_p__Armatimonadota.f__norank_o__norank_c__norank_p__Armatimonadota		2.75417		-
p__Proteobacteria.c__Gammaproteobacteria.o__Burkholderiales.f__Chitinimonadaceae.g__Chitinimonas		1.21635		-
p__Bacteroidota.c__Bacteroidia.o__Bacteroidales.f__Dysgonomonadaceae		1.51738		-
p__Elusimicrobiota.c__Elusimicrobia.o__Lineage_IV.f__norank_o__Lineage_IV.g__norank_f__norank_o__Lineage_IV		2.4468		-
p__Actinobacteriota.c__Actinobacteria.o__Kineosporiales.f__Kineosporiaceae.g__Kineosporia		3.09429		-
p__Patescibacteria.c__Gracilibacteria.o__Candidatus_Peribacteria.f__norank_o__Candidatus_Peribacteria.g__norank_f__norank_o__Candidatus_Peribacteria		0.915317		-
p__Cyanobacteria.c__Sericytochromatia.o__norank_c__Sericytochromatia.f__norank_o__norank_c__Sericytochromatia.g__norank_f__norank_o__norank_c__Sericytochromatia		3.07368		-
p__Patescibacteria.c__ABY1.o__unclassified_c__ABY1		2.70771		-
p__Actinobacteriota.c__Coriobacteriia.o__unclassified_c__Coriobacteriia.f__unclassified_c__Coriobacteriia		1.21635		-
p__Myxococcota.c__Myxococcia.o__Myxococcales.f__Myxococcaceae.g__norank_f__Myxococcaceae		3.16083		-
p__Bdellovibrionota.c__Bdellovibrionia.o__Bacteriovoracales		2.4951		-
p__Acidobacteriota.c__Subgroup_18.o__norank_c__Subgroup_18		3.871		-
p__Actinobacteriota.c__Actinobacteria.o__Corynebacteriales.f__Nocardiaceae.g__Rhodococcus		1.9945		-
p__Actinobacteriota.c__unclassified_p__Actinobacteriota.o__unclassified_p__Actinobacteriota.f__unclassified_p__Actinobacteriota		1.95671		-
p__Patescibacteria.c__Saccharimonadia.o__Saccharimonadales.f__norank_o__Saccharimonadales.g__norank_f__norank_o__Saccharimonadales		3.09429		-
p__Proteobacteria.c__Alphaproteobacteria.o__Defluviicoccales.f__Defluviicoccaceae		1.91532		-
p__Cyanobacteria.c__Cyanobacteriia.o__Cyanobacteriales.f__Nostocaceae.g__Cylindrospermopsis_CRJ1		1.39244		-
p__Firmicutes.c__Bacilli.o__Bacillales.f__Planococcaceae	GCK	4.94523	4.62385	0.0495346
p__Firmicutes.c__Clostridia.o__Oscillospirales.f__Ethanoligenenaceae.g__norank_f__Ethanoligenenaceae		1.91532		0.0495346
p__Actinobacteriota.c__WCHB1-81.o__norank_c__WCHB1-81.f__norank_o__norank_c__WCHB1-81		1.51738		-
p__Elusimicrobiota.c__Lineage_IIa.o__norank_c__Lineage_IIa.f__norank_o__norank_c__Lineage_IIa.g__norank_f__norank_o__norank_c__Lineage_IIa		2.45938		-
p__Firmicutes.c__Negativicutes.o__Veillonellales-Selenomonadales.f__Sporomusaceae.g__Anaeromusa-Anaeroarcus		1.21635		-
p__Firmicutes.c__Clostridia.o__Peptostreptococcales-Tissierellales.f__Peptostreptococcaceae.g__Sporacetigenium		2.17059		-
p__Armatimonadota.c__Chthonomonadetes.o__Chthonomonadales.f__Chthonomonadaceae		1.69347		-
p__Spirochaetota.c__unclassified_p__Spirochaetota.o__unclassified_p__Spirochaetota.f__unclassified_p__Spirochaetota		1.21635		-
p__Poribacteria.c__norank_p__Poribacteria.o__norank_c__norank_p__Poribacteria		1.39244		-
p__Desulfobacterota.c__Desulfobacteria.o__unclassified_c__Desulfobacteria		1.21635		-
p__Gemmatimonadota.c__Gemmatimonadetes		4.22918		-
p__Chloroflexi.c__Ktedonobacteria.o__B12-WMSP1.f__norank_o__B12-WMSP1		2.56853		-
p__Proteobacteria.c__Gammaproteobacteria.o__CCD24.f__norank_o__CCD24		2.8791		-
p__Myxococcota.c__Polyangia.o__MSB-4B10.f__norank_o__MSB-4B10		1.51738		-
p__Acidobacteriota.c__AT-s3-28		1.39244		-
p__Proteobacteria.c__Gammaproteobacteria.o__Acidiferrobacterales.f__Acidiferrobacteraceae		3.36247		-
p__Elusimicrobiota.c__Lineage_IIc.o__norank_c__Lineage_IIc.f__norank_o__norank_c__Lineage_IIc		2.06144		-
p__Chloroflexi.c__P2-11E		1.76041		-
p__Proteobacteria.c__Alphaproteobacteria.o__Sphingomonadales.f__Sphingomonadaceae.g__Novosphingobium		2.63959		-
p__Armatimonadota.c__norank_p__Armatimonadota.o__norank_c__norank_p__Armatimonadota		2.75417		-
p__Armatimonadota.c__DG-56.o__norank_c__DG-56.f__norank_o__norank_c__DG-56.g__norank_f__norank_o__norank_c__DG-56		2.96064		0.0495346
p__Proteobacteria.c__Gammaproteobacteria.o__Burkholderiales.f__Rhodocyclaceae.g__Zoogloea		1.39244		-
p__Proteobacteria.c__Gammaproteobacteria.o__JG36-GS-52.f__norank_o__JG36-GS-52.g__norank_f__norank_o__JG36-GS-52		1.69347		-
p__Myxococcota.c__Myxococcia.o__Myxococcales.f__Anaeromyxobacteraceae.g__Anaeromyxobacter		3.95671		-
p__Bacteroidota.c__Bacteroidia.o__Chitinophagales.f__Saprospiraceae.g__norank_f__Saprospiraceae		1.95671		-
p__Verrucomicrobiota.c__Verrucomicrobiae.o__Chthoniobacterales.f__Chthoniobacteraceae.g__Chthoniobacter		2.14577		-
p__Planctomycetota.c__Planctomycetes.o__unclassified_c__Planctomycetes		0		-
p__Firmicutes.c__Clostridia.o__Peptostreptococcales-Tissierellales.f__Peptostreptococcaceae		3.29913		-
p__Planctomycetota.c__Planctomycetes.o__Pirellulales.f__Pirellulaceae.g__norank_f__Pirellulaceae		1.21635		-
p__TA06.c__norank_p__TA06.o__norank_c__norank_p__TA06.f__norank_o__norank_c__norank_p__TA06.g__norank_f__norank_o__norank_c__norank_p__TA06		2.68617		-
p__Firmicutes.c__Clostridia.o__Christensenellales.f__Christensenellaceae		2.23754		-
p__Desulfobacterota.c__Desulfuromonadia.o__Geobacterales.f__unclassified_o__Geobacterales		1.39244		-
p__Proteobacteria.c__Gammaproteobacteria.o__Salinisphaerales.f__Solimonadaceae.g__Polycyclovorans		2.27704		-
p__Proteobacteria.c__Alphaproteobacteria.o__Micropepsales.f__Micropepsaceae.g__Rhizomicrobium		2.76657		-
p__Proteobacteria.c__Alphaproteobacteria.o__Caulobacterales.f__Hyphomonadaceae.g__Hirschia		1.9945		-
p__Firmicutes.c__Clostridia		4.78095		-
p__Bacteroidota.c__Bacteroidia.o__Sphingobacteriales.f__NS11-12_marine_group.g__norank_f__NS11-12_marine_group		1.51738		-
p__Actinobacteriota.c__Actinobacteria.o__Frankiales.f__Geodermatophilaceae.g__Blastococcus		2.17059		-
p__Proteobacteria.c__Gammaproteobacteria.o__Pseudomonadales.f__Pseudomonadaceae		2.11944		-
p__Planctomycetota.c__BD7-11.o__norank_c__BD7-11.f__norank_o__norank_c__BD7-11.g__norank_f__norank_o__norank_c__BD7-11		2.29553		-
p__Cyanobacteria.c__Sericytochromatia		3.07368		-
p__Patescibacteria.c__ABY1.o__Candidatus_Kuenenbacteria		2.06144		-
p__Acidobacteriota.c__Vicinamibacteria		4.4501		-
p__Proteobacteria.c__Gammaproteobacteria.o__Pseudomonadales.f__Moraxellaceae.g__Acinetobacter		1.91532		0.036904
p__Actinobacteriota.c__MB-A2-108.o__norank_c__MB-A2-108.f__norank_o__norank_c__MB-A2-108.g__norank_f__norank_o__norank_c__MB-A2-108		3.30448		0.0495346
p__Acidobacteriota.c__Vicinamibacteria.o__Vicinamibacterales.f__unclassified_o__Vicinamibacterales.g__unclassified_o__Vicinamibacterales		1.69347		-
p__Bdellovibrionota.c__Oligoflexia.o__053A03-B-DI-P58.f__norank_o__053A03-B-DI-P58		1.69347		-
p__Desulfobacterota.c__Syntrophia.o__Syntrophales.f__unclassified_o__Syntrophales.g__unclassified_o__Syntrophales		0		-
p__Cyanobacteria.c__Vampirivibrionia		3.22067		-
p__Actinobacteriota.c__Actinobacteria.o__Frankiales.f__Acidothermaceae.g__Acidothermus		3.59656		0.0495346
p__Actinobacteriota.c__Actinobacteria.o__Pseudonocardiales		2.29553		-
p__Planctomycetota.c__vadinHA49.o__norank_c__vadinHA49.f__norank_o__norank_c__vadinHA49.g__norank_f__norank_o__norank_c__vadinHA49		1.81841		-
p__Planctomycetota.c__Planctomycetes.o__Pirellulales.f__Pirellulaceae		1.21635		-
p__Proteobacteria.c__Alphaproteobacteria.o__Sphingomonadales.f__Sphingomonadaceae.g__Sandarakinorhabdus		1.76041		-
p__Desulfobacterota.c__Syntrophia.o__Syntrophales.f__Smithellaceae		2.40668		-
p__Chloroflexi.c__Anaerolineae.o__Anaerolineales.f__Anaerolineaceae.g__Longilinea		1.39244		-
p__Firmicutes.c__Desulfitobacteriia.o__Desulfitobacteriales.f__Desulfitobacteriaceae		2.85484		-
p__Actinobacteriota.c__Coriobacteriia.o__CG2-30-50-142		0.915317		-
p__Desulfobacterota.c__Syntrophobacteria.o__Syntrophobacterales		3.72014		-
p__Bacteroidota.c__Bacteroidia.o__Sphingobacteriales.f__env_OPS_17.g__norank_f__env_OPS_17		2.8791		-
p__Proteobacteria.c__Gammaproteobacteria.o__Burkholderiales.f__Comamonadaceae.g__norank_f__Comamonadaceae		1.21635		-
p__Myxococcota.c__Polyangia.o__UASB-TL25.f__norank_o__UASB-TL25.g__norank_f__norank_o__UASB-TL25		2.36247		-
p__Proteobacteria.c__Alphaproteobacteria.o__Rhizobiales.f__KF-JG30-B3.g__norank_f__KF-JG30-B3		2.90654		0.0495346
p__Firmicutes.c__Clostridia.o__norank_c__Clostridia.f__Hungateiclostridiaceae.g__Ruminiclostridium		3.33856		-
p__Chloroflexi.c__Anaerolineae.o__SJA-15.f__norank_o__SJA-15		4.23463		-
p__Proteobacteria.c__Alphaproteobacteria.o__Paracaedibacterales.f__Paracaedibacteraceae		1.21635		-
p__Spirochaetota.c__Spirochaetia.o__Spirochaetales.f__Spirochaetaceae.g__Spirochaeta		3.43906		-
p__Elusimicrobiota.c__Endomicrobia.o__Endomicrobiales		2.61429		-
p__Cyanobacteria.c__Cyanobacteriia.o__Oxyphotobacteria_Incertae_Sedis.f__unclassified_o__Oxyphotobacteria_Incertae_Sedis.g__Leptolyngbya_ANT_L52_2		2.02926		-
p__Acidobacteriota.c__c5LKS83.o__norank_c__c5LKS83.f__norank_o__norank_c__c5LKS83.g__norank_f__norank_o__norank_c__c5LKS83		1.95671		0.036904
p__Actinobacteriota.c__Thermoleophilia.o__Solirubrobacterales.f__Solirubrobacteraceae.g__Conexibacter		3.63465		0.0495346
p__Dadabacteria.c__Dadabacteriia		2.11944		-
p__Proteobacteria.c__Gammaproteobacteria.o__norank_c__Gammaproteobacteria		1.21635		-
p__Firmicutes.c__Clostridia.o__Caldicoprobacterales.f__Caldicoprobacteraceae		1.39244		-
p__Patescibacteria.c__Gracilibacteria.o__Candidatus_Peregrinibacteria.f__norank_o__Candidatus_Peregrinibacteria		2.74139		0.0495346
p__Patescibacteria.c__Saccharimonadia.o__Saccharimonadales.f__LWQ8		2.47162		-
p__Chloroflexi.c__Anaerolineae.o__ADurb_Bin180.f__norank_o__ADurb_Bin180.g__norank_f__norank_o__ADurb_Bin180		2.93651		-
p__Patescibacteria.c__Dojkabacteria.o__norank_c__Dojkabacteria.f__norank_o__norank_c__Dojkabacteria.g__norank_f__norank_o__norank_c__Dojkabacteria		2.40668		-
p__Actinobacteriota.c__Thermoleophilia.o__norank_c__Thermoleophilia.f__norank_o__norank_c__Thermoleophilia.g__norank_f__norank_o__norank_c__Thermoleophilia		2.02926		-
p__Myxococcota.c__Myxococcia.o__Myxococcales.f__Anaeromyxobacteraceae		3.95671		-
p__Proteobacteria.c__Gammaproteobacteria.o__Coxiellales		2.4951		-
p__Proteobacteria.c__Gammaproteobacteria.o__Burkholderiales.f__Comamonadaceae.g__unclassified_f__Comamonadaceae		3.0552		-
p__Firmicutes.c__Clostridia.o__Peptostreptococcales-Tissierellales.f__Sedimentibacteraceae		1.39244		-
p__Proteobacteria.c__Alphaproteobacteria.o__Rhizobiales.f__Rhizobiales_Incertae_Sedis.g__Nordella		1.95671		-
p__Firmicutes.c__Clostridia.o__Eubacteriales.f__norank_o__Eubacteriales		0.915317		-
p__Bacteroidota.c__Bacteroidia.o__Cytophagales.f__Cyclobacteriaceae.g__norank_f__Cyclobacteriaceae		1.21635		-
p__Firmicutes.c__Bacilli.o__Bacillales.f__Bacillaceae.g__Fictibacillus		2.8396		-
p__Bacteroidota.c__Bacteroidia.o__Cytophagales.f__Cytophagaceae		1.69347		-
p__Acidobacteriota.c__Acidobacteriae.o__Elev-16S-1166.f__norank_o__Elev-16S-1166.g__norank_f__norank_o__Elev-16S-1166		1.21635		-
p__Deferrisomatota.c__Defferrisomatia.o__Defferrisomatales.f__Defferrisomataceae.g__Deferrisoma		2.31326		-
p__Cyanobacteria.c__Cyanobacteriia.o__Oxyphotobacteria_Incertae_Sedis.f__unclassified_o__Oxyphotobacteria_Incertae_Sedis.g__CENA518		0		-
p__Actinobacteriota.c__Actinobacteria.o__Kineosporiales.f__Kineosporiaceae.g__Angustibacter		1.95671		-
p__Acidobacteriota.c__Subgroup_5.o__norank_c__Subgroup_5.f__norank_o__norank_c__Subgroup_5.g__norank_f__norank_o__norank_c__Subgroup_5		2.23754		-
p__Bacteroidota.c__Kapabacteria.o__Kapabacteriales		2.78455		-
p__Proteobacteria.c__Gammaproteobacteria.o__Beggiatoales		1.39244		-
p__Verrucomicrobiota.c__Kiritimatiellae.o__WCHB1-41		2.6635		-
p__Patescibacteria.c__Microgenomatia.o__Candidatus_Levybacteria		1.21635		-
p__Firmicutes.c__Negativicutes.o__Acidaminococcales		1.9945		-
p__Proteobacteria.c__Gammaproteobacteria.o__Enterobacterales		2.55877		0.0463016
p__Proteobacteria.c__Alphaproteobacteria.o__Caulobacterales.f__Caulobacteraceae.g__unclassified_f__Caulobacteraceae		1.39244		-
p__Bacteroidota.c__Bacteroidia.o__Chitinophagales.f__37-13.g__norank_f__37-13		0.915317		-
p__Chloroflexi.c__Dehalococcoidia.o__vadinBA26.f__norank_o__vadinBA26.g__norank_f__norank_o__vadinBA26		2.58741		0.0495346
p__Chloroflexi.c__Dehalococcoidia.o__Dehalococcoidales.f__Dehalococcoidaceae		1.61429		-
p__Chloroflexi.c__JG30-KF-CM66.o__norank_c__JG30-KF-CM66		3.70701		-
p__Chloroflexi.c__Chloroflexia.o__Chloroflexales.f__Chloroflexaceae.g__FFCH7168		1.21635		-
p__Myxococcota.c__Polyangia.o__mle1-27		2.97222		-
p__Chloroflexi.c__Ktedonobacteria.o__Ktedonobacterales.f__Ktedonobacteraceae.g__norank_f__Ktedonobacteraceae		2.77864		-
p__Armatimonadota.c__unclassified_p__Armatimonadota.o__unclassified_p__Armatimonadota		2.02926		-
p__unclassified_k__norank_d__Bacteria.c__unclassified_k__norank_d__Bacteria.o__unclassified_k__norank_d__Bacteria.f__unclassified_k__norank_d__Bacteria.g__unclassified_k__norank_d__Bacteria	GM	3.99774	3.00146	0.0495346
p__Firmicutes.c__Clostridia.o__Peptostreptococcales-Tissierellales.f__Peptostreptococcaceae.g__Romboutsia		3.20535		-
p__Myxococcota.c__Polyangia.o__Blfdi19.f__norank_o__Blfdi19.g__norank_f__norank_o__Blfdi19		2.42047		-
p__Bacteroidota.c__SJA-28.o__norank_c__SJA-28		3.21851		0.0495346
p__Firmicutes.c__Bacilli.o__Bacillales.f__unclassified_o__Bacillales.g__unclassified_o__Bacillales		3.03589		-
p__Acidobacteriota.c__Acidobacteriae.o__Solibacterales		3.79096		0.0495346
p__Patescibacteria.c__ABY1.o__Candidatus_Kuenenbacteria.f__norank_o__Candidatus_Kuenenbacteria.g__norank_f__norank_o__Candidatus_Kuenenbacteria		2.06144		-
p__norank_k__norank.c__norank_p__norank.o__norank_c__norank_p__norank		1.86956		-
p__Bacteroidota.c__Bacteroidia	GM	4.10788	3.01945	0.0495346
p__Planctomycetota.c__Planctomycetes.o__Isosphaerales.f__Isosphaeraceae.g__norank_f__Isosphaeraceae		3.5217		0.0495346
p__Proteobacteria.c__Gammaproteobacteria.o__Burkholderiales.f__Nitrosomonadaceae.g__Nitrosospira		1.95671		0.0495346
p__TX1A-33.c__norank_p__TX1A-33.o__norank_c__norank.f__norank_o__norank.g__norank_f__norank		1.95671		0.0463016
p__Spirochaetota.c__MVP-15.o__norank_c__MVP-15.f__norank_o__norank_c__MVP-15.g__norank_f__norank_o__norank_c__MVP-15		1.81841		-
p__Firmicutes.c__Bacilli.o__Bacillales.f__Sporolactobacillaceae.g__Sporolactobacillus		2.17059		-
p__Bacteroidota.c__Bacteroidia.o__Bacteroidales.f__Williamwhitmaniaceae		1.95671		-
p__Firmicutes.c__Bacilli.o__Alicyclobacillales.f__Alicyclobacillaceae.g__Alicyclobacillus		2.62289		-
p__Acidobacteriota.c__Vicinamibacteria.o__Subgroup_17		3.7967		-
p__Proteobacteria.c__Alphaproteobacteria.o__Azospirillales.f__Inquilinaceae.g__Inquilinus		1.91532		0.0495346
p__Proteobacteria.c__Gammaproteobacteria.o__Burkholderiales.f__Nitrosomonadaceae.g__MND1		3.77745		-
p__Proteobacteria.c__Gammaproteobacteria.o__Burkholderiales.f__unclassified_o__Burkholderiales		3.79384		0.0495346
p__Proteobacteria.c__Alphaproteobacteria.o__Azospirillales		2.77864		-
p__Patescibacteria.c__Parcubacteria.o__Candidatus_Staskawiczbacteria		1.81841		-
p__Firmicutes.c__Clostridia.o__Clostridiales.f__Oxobacteraceae		2.84474		-
p__Campilobacterota.c__Campylobacteria.o__Campylobacterales.f__unclassified_o__Campylobacterales		1.69347		-
p__Cyanobacteria.c__unclassified_p__Cyanobacteria.o__unclassified_p__Cyanobacteria.f__unclassified_p__Cyanobacteria.g__unclassified_p__Cyanobacteria	GM	3.7678	3.3464	0.0495346
p__Armatimonadota.c__norank_p__Armatimonadota		2.75417		-
p__Patescibacteria.c__CPR2.o__norank_c__CPR2.f__norank_o__norank_c__CPR2.g__norank_f__norank_o__norank_c__CPR2		1.86956		-
p__Bacteroidota.c__Ignavibacteria.o__Ignavibacteriales.f__BSV40		2.73486		-
p__Desulfobacterota.c__Desulfovibrionia		2.86471		-
p__Actinobacteriota.c__Acidimicrobiia.o__norank_c__Acidimicrobiia		3.24977		-
p__Proteobacteria.c__Gammaproteobacteria.o__PLTA13		1.39244		-
p__MBNT15.c__norank_p__MBNT15.o__norank_c__norank_p__MBNT15.f__norank_o__norank_c__norank_p__MBNT15		3.51301		0.0495346
p__Proteobacteria.c__Alphaproteobacteria.o__Caulobacterales.f__Hyphomonadaceae		2.80181		-
p__Acidobacteriota.c__Acidobacteriae.o__Acidobacteriales.f__Acidobacteriaceae_Subgroup_1.g__Occallatibacter		2.17059		-
p__Proteobacteria.c__Gammaproteobacteria.o__Pseudomonadales.f__Moraxellaceae.g__Cavicella		1.86956		-
p__Patescibacteria.c__Parcubacteria.o__Candidatus_Staskawiczbacteria.f__norank_o__Candidatus_Staskawiczbacteria		1.81841		-
p__Actinobacteriota.c__Actinobacteria		4.83918		-
p__Proteobacteria.c__Gammaproteobacteria.o__unclassified_c__Gammaproteobacteria.f__unclassified_c__Gammaproteobacteria.g__unclassified_c__Gammaproteobacteria		2.8791		0.0495346
p__NB1-j.c__norank_p__NB1-j.o__norank_c__norank_p__NB1-j.f__norank_o__norank_c__norank_p__NB1-j.g__norank_f__norank_o__norank_c__norank_p__NB1-j		2.88844		0.0495346
p__Bacteroidota.c__Kapabacteria.o__Kapabacteriales.f__norank_o__Kapabacteriales.g__norank_f__norank_o__Kapabacteriales		2.78455		-
p__Proteobacteria.c__Alphaproteobacteria.o__norank_c__Alphaproteobacteria.f__norank_o__norank_c__Alphaproteobacteria		3.08263		-
p__Proteobacteria.c__Alphaproteobacteria.o__Rhizobiales.f__Xanthobacteraceae.g__norank_f__Xanthobacteraceae		3.3732		0.0495346
p__Proteobacteria.c__Alphaproteobacteria.o__Rhizobiales.f__Rhizobiaceae		2.84981		-
p__Bacteroidota.c__Bacteroidia.o__Sphingobacteriales.f__Lentimicrobiaceae.g__Lentimicrobium		1.51738		-
p__Actinobacteriota.c__Actinobacteria.o__Streptosporangiales.f__Streptosporangiaceae.g__Microbispora		2.31326		-
p__Proteobacteria.c__Gammaproteobacteria.o__R7C24.f__norank_o__R7C24		2.34668		-
p__Proteobacteria.c__Gammaproteobacteria.o__Burkholderiales.f__Rhodocyclaceae.g__Sulfuritalea		2.14577		-
p__Cyanobacteria.c__Cyanobacteriia.o__Thermosynechococcales		1.39244		-
p__Myxococcota.c__Polyangia.o__Polyangiales.f__Sandaracinaceae.g__norank_f__Sandaracinaceae		3.07668		-
p__Chloroflexi.c__P2-11E.o__norank_c__P2-11E.f__norank_o__norank_c__P2-11E.g__norank_f__norank_o__norank_c__P2-11E		1.76041		-
p__Bacteroidota.c__unclassified_p__Bacteroidota.o__unclassified_p__Bacteroidota.f__unclassified_p__Bacteroidota		1.95671		-
p__Proteobacteria.c__Gammaproteobacteria.o__Burkholderiales.f__Chromobacteriaceae		1.61429		-
p__Fusobacteriota.c__Fusobacteriia.o__Fusobacteriales		1.21635		-
p__Patescibacteria.c__Berkelbacteria		1.86956		-
p__Nitrospirota.c__Nitrospiria		3.21417		0.0495346
p__Latescibacterota.c__norank_p__Latescibacterota.o__norank_c__norank_p__Latescibacterota		3.78101		-
p__Desulfobacterota.c__Syntrophia		3.49738		-
p__Proteobacteria.c__Alphaproteobacteria.o__Rhizobiales.f__Beijerinckiaceae.g__unclassified_f__Beijerinckiaceae		2.23754		-
p__Firmicutes.c__Clostridia.o__Peptostreptococcales-Tissierellales.f__Sedimentibacteraceae.g__Sedimentibacter		1.39244		-
p__Acidobacteriota.c__Thermoanaerobaculia.o__Thermoanaerobaculales.f__Thermoanaerobaculaceae.g__Subgroup_10		3.00874		-
p__Cyanobacteria.c__Cyanobacteriia.o__Oxyphotobacteria_Incertae_Sedis.f__unclassified_o__Oxyphotobacteria_Incertae_Sedis.g__Pseudanabaena_NgrPSln22		1.39244		-
p__Firmicutes.c__Symbiobacteriia.o__Symbiobacteriales.f__norank_o__Symbiobacteriales		1.51738		-
p__Latescibacterota.c__Latescibacteria.o__Latescibacterales.f__Latescibacteraceae.g__norank_f__Latescibacteraceae		2.31326		-
p__Proteobacteria.c__Gammaproteobacteria.o__Burkholderiales.f__Burkholderiaceae.g__Lautropia		2.23754		-
p__Verrucomicrobiota		3.837		-
p__Chloroflexi.c__Dehalococcoidia.o__vadinBA26.f__norank_o__vadinBA26		2.58741		0.0495346
p__Cyanobacteria.c__Cyanobacteriia.o__Oxyphotobacteria_Incertae_Sedis		3.3578		-
p__Myxococcota.c__Polyangia.o__Polyangiales.f__Polyangiaceae.g__unclassified_f__Polyangiaceae		1.21635		-
p__Patescibacteria.c__ABY1.o__Candidatus_Falkowbacteria.f__norank_o__Candidatus_Falkowbacteria.g__norank_f__norank_o__Candidatus_Falkowbacteria		2.72823		-
p__Chloroflexi.c__Gitt-GS-136.o__norank_c__Gitt-GS-136		3.15587		-
p__Firmicutes.c__Clostridia.o__Lachnospirales.f__Lachnospiraceae.g__Anaerosporobacter		1.76041		-
p__Firmicutes.c__Symbiobacteriia		2.55877		0.0495346
p__Verrucomicrobiota.c__Verrucomicrobiae.o__Chthoniobacterales.f__Chthoniobacteraceae		3.27704		-
p__Nitrospirota.c__Thermodesulfovibrionia.o__norank_c__Thermodesulfovibrionia	GM	4.4388	3.76344	0.0495346
p__Desulfobacterota.c__Desulfobulbia.o__Desulfobulbales.f__Desulfocapsaceae.g__Desulfobacterium_catecholicum_group		2.14577		-
p__Bacteroidota.c__Ignavibacteria.o__Ignavibacteriales.f__unclassified_o__Ignavibacteriales.g__unclassified_o__Ignavibacteriales		2.64771		-
p__Proteobacteria.c__Gammaproteobacteria.o__Xanthomonadales.f__Xanthomonadaceae.g__Arenimonas		1.9945		0.0495346
p__Gemmatimonadota.c__unclassified_p__Gemmatimonadota.o__unclassified_p__Gemmatimonadota		1.39244		-
p__Bacteroidota.c__Ignavibacteria.o__Ignavibacteriales.f__Ignavibacteriaceae		3.45187		0.0495346
p__Acidobacteriota.c__unclassified_p__Acidobacteriota.o__unclassified_p__Acidobacteriota.f__unclassified_p__Acidobacteriota.g__unclassified_p__Acidobacteriota		2.5281		-
p__Actinobacteriota.c__Thermoleophilia.o__unclassified_c__Thermoleophilia		1.61429		-
p__Proteobacteria.c__Gammaproteobacteria.o__Xanthomonadales.f__unclassified_o__Xanthomonadales.g__unclassified_o__Xanthomonadales		1.76041		-
p__Firmicutes.c__Clostridia.o__Lachnospirales.f__unclassified_o__Lachnospirales.g__unclassified_o__Lachnospirales		1.69347		-
p__Patescibacteria.c__Gracilibacteria.o__Candidatus_Abawacabacteria.f__norank_o__Candidatus_Abawacabacteria		2.42047		0.0495346
p__Chloroflexi.c__Chloroflexia.o__Elev-1554.f__norank_o__Elev-1554.g__norank_f__norank_o__Elev-1554		0		-
p__Armatimonadota.c__norank_p__Armatimonadota.o__norank_c__norank_p__Armatimonadota.f__norank_o__norank_c__norank_p__Armatimonadota.g__norank_f__norank_o__norank_c__norank_p__Armatimonadota		2.75417		-
p__Desulfobacterota.c__Syntrophia.o__Syntrophales		3.49738		-
p__Chloroflexi.c__TK10.o__norank_c__TK10.f__norank_o__norank_c__TK10		3.55679		-
p__Proteobacteria.c__Gammaproteobacteria.o__CCM19a.f__norank_o__CCM19a.g__norank_f__norank_o__CCM19a		1.21635		-
p__Actinobacteriota.c__Thermoleophilia.o__Solirubrobacterales.f__unclassified_o__Solirubrobacterales		2.31326		-
p__Firmicutes.c__Clostridia.o__norank_c__Clostridia.f__unclassified_o__norank_c__Clostridia		1.21635		-
p__Proteobacteria.c__Alphaproteobacteria.o__Ferrovibrionales		1.21635		-
p__Firmicutes.c__Limnochordia.o__norank_c__Limnochordia.f__norank_o__norank_c__Limnochordia.g__Hydrogenispora		3.63132		-
p__Acidobacteriota.c__unclassified_p__Acidobacteriota		2.5281		-
p__Bacteroidota.c__Bacteroidia.o__Sphingobacteriales.f__unclassified_o__Sphingobacteriales		1.86956		-
p__Bacteroidota.c__Bacteroidia.o__Cytophagales.f__Spirosomaceae		0		-
p__Bacteroidota.c__Bacteroidia.o__Bacteroidales.f__Bacteroidetes_BD2-2		2.39244		-
p__Firmicutes.c__Clostridia.o__Thermincolales.f__Thermincolaceae.g__Thermincola		2.42047		-
p__Patescibacteria.c__Gracilibacteria.o__unclassified_c__Gracilibacteria.f__unclassified_c__Gracilibacteria.g__unclassified_c__Gracilibacteria		1.21635		-
p__Acidobacteriota.c__c5LKS83		1.95671		0.036904
p__Bacteroidota.c__Bacteroidia.o__Cytophagales.f__Cytophagaceae.g__Cytophaga		1.51738		-
p__Patescibacteria.c__Parcubacteria.o__Candidatus_Moranbacteria		2.78455		-
p__unclassified_k__norank_d__Bacteria.c__unclassified_k__norank_d__Bacteria	GM	3.99774	3.25621	0.0495346
p__Bdellovibrionota.c__Bdellovibrionia.o__Bacteriovoracales.f__Bacteriovoracaceae		2.4951		-
p__Firmicutes.c__Symbiobacteriia.o__Symbiobacteriales.f__Symbiobacteraceae		2.48352		0.0495346
p__Proteobacteria.c__Gammaproteobacteria.o__Enterobacterales.f__Enterobacteriaceae.g__unclassified_f__Enterobacteriaceae		1.21635		-
p__Nitrospirota.c__Leptospirillia		1.39244		-
p__Bacteroidota.c__Bacteroidia.o__Chitinophagales.f__Chitinophagaceae.g__Lacibacter		1.69347		-
p__Proteobacteria.c__Alphaproteobacteria.o__Caulobacterales.f__Caulobacteraceae		3.26362		-
p__Spirochaetota.c__Spirochaetia		3.62374		-
p__Firmicutes.c__Clostridia.o__norank_c__Clostridia.f__Hungateiclostridiaceae		3.64771		-
p__Desulfobacterota.c__Desulfobulbia.o__Desulfobulbales.f__Desulfobulbaceae.g__norank_f__Desulfobulbaceae		2.21635		-
p__Nitrospirota.c__4-29-1.o__norank_c__4-29-1.f__norank_o__norank_c__4-29-1.g__norank_f__norank_o__norank_c__4-29-1	GM	3.86617	3.0853	0.0495346
p__Chloroflexi.c__Chloroflexia.o__Thermomicrobiales.f__AKYG1722.g__norank_f__AKYG1722		2.77265		0.0495346
p__Firmicutes.c__Clostridia.o__Peptostreptococcales-Tissierellales.f__Thermotaleaceae.g__unclassified_f__Thermotaleaceae		1.86956		-
p__Chloroflexi.c__Dehalococcoidia.o__S085		3.45938		-
p__Bacteroidota.c__SJA-28.o__norank_c__SJA-28.f__norank_o__norank_c__SJA-28		3.21851		0.0495346
p__Halanaerobiaeota.c__Halanaerobiia.o__Halanaerobiales.f__Halobacteroidaceae		1.21635		-
p__Chloroflexi.c__NLS2-31.o__norank_c__NLS2-31.f__norank_o__norank_c__NLS2-31.g__norank_f__norank_o__norank_c__NLS2-31		2.5281		-
p__Bacteroidota.c__Bacteroidia.o__Chitinophagales.f__Chitinophagaceae.g__Taibaiella		1.39244		-
p__Proteobacteria.c__Alphaproteobacteria.o__Rhodospirillales.f__Magnetospiraceae.g__norank_f__Magnetospiraceae		1.86956		-
p__Fibrobacterota.c__Fibrobacteria.o__Fibrobacterales.f__Candidatus_Raymondbacteria		1.76041		0.036904
p__Myxococcota.c__Polyangia.o__VHS-B4-70		0.915317		-
p__Actinobacteriota.c__Thermoleophilia.o__unclassified_c__Thermoleophilia.f__unclassified_c__Thermoleophilia.g__unclassified_c__Thermoleophilia		1.61429		-
p__Firmicutes.c__Bacilli.o__Entomoplasmatales		1.21635		-
p__Bacteroidota.c__Ignavibacteria		3.59656		-
p__Proteobacteria.c__Gammaproteobacteria.o__Burkholderiales.f__Oxalobacteraceae.g__Noviherbaspirillum		2.21635		-
p__Chloroflexi.c__AD3		3.41086		0.0495346
p__Bacteroidota.c__Bacteroidia.o__Sphingobacteriales.f__Sphingobacteriaceae.g__Sphingobacterium		1.51738		0.0463016
p__Actinobacteriota.c__Thermoleophilia.o__Solirubrobacterales.f__Solirubrobacteraceae		3.70136		0.0495346
p__Actinobacteriota.c__Actinobacteria.o__Corynebacteriales.f__unclassified_o__Corynebacteriales.g__unclassified_o__Corynebacteriales		0.915317		-
p__Proteobacteria.c__Gammaproteobacteria.o__JG36-TzT-191		1.51738		-
p__Halanaerobiaeota.c__Halanaerobiia.o__Halanaerobiales.f__Halobacteroidaceae.g__norank_f__Halobacteroidaceae		1.21635		-
p__Chloroflexi.c__Chloroflexia.o__Elev-1554.f__norank_o__Elev-1554		0		-
p__Proteobacteria.c__Alphaproteobacteria.o__Rhizobiales.f__Methyloligellaceae		3.72488		0.0495346
p__Patescibacteria.c__Gracilibacteria.o__norank_c__Gracilibacteria.f__norank_o__norank_c__Gracilibacteria.g__norank_f__norank_o__norank_c__Gracilibacteria		2.27704		-
p__Myxococcota.c__Polyangia.o__Polyangiales.f__Polyangiaceae		3.53232		-
p__Patescibacteria.c__CPR2		1.86956		-
p__Nitrospirota.c__unclassified_p__Nitrospirota		1.51738		-
p__Verrucomicrobiota.c__Verrucomicrobiae.o__S-BQ2-57_soil_group.f__norank_o__S-BQ2-57_soil_group.g__norank_f__norank_o__S-BQ2-57_soil_group		2.37771		-
p__Proteobacteria.c__Gammaproteobacteria.o__Burkholderiales.f__Alcaligenaceae.g__Achromobacter		1.76041		-
p__Proteobacteria.c__Alphaproteobacteria.o__Defluviicoccales.f__norank_o__Defluviicoccales.g__norank_f__norank_o__Defluviicoccales		1.76041		-
p__Actinobacteriota.c__Actinobacteria.o__Corynebacteriales	GM	4.26147	3.27842	0.0495346
p__Desulfobacterota.c__Desulfuromonadia.o__Geobacterales.f__unclassified_o__Geobacterales.g__unclassified_o__Geobacterales		1.39244		-
p__Actinobacteriota.c__Acidimicrobiia.o__Acidimicrobiales.f__Acidimicrobiaceae		1.81841		-
p__Acidobacteriota.c__Acidobacteriae.o__Acidobacteriales.f__norank_o__Acidobacteriales.g__norank_f__norank_o__Acidobacteriales		3.86908		-
p__Actinobacteriota.c__Coriobacteriia.o__CG2-30-50-142.f__norank_o__CG2-30-50-142		0.915317		-
p__NB1-j.c__norank_p__NB1-j.o__norank_c__norank_p__NB1-j		2.88844		0.0495346
p__Firmicutes.c__D8A-2.o__norank_c__D8A-2		1.39244		-
p__Proteobacteria.c__Alphaproteobacteria.o__unclassified_c__Alphaproteobacteria.f__unclassified_c__Alphaproteobacteria.g__unclassified_c__Alphaproteobacteria		2.84981		-
p__Firmicutes.c__Bacilli.o__Bacillales.f__Bacillaceae		5.15734		-
p__Actinobacteriota.c__Acidimicrobiia.o__unclassified_c__Acidimicrobiia.f__unclassified_c__Acidimicrobiia		2.63132		-
p__Sva0485.c__norank_p__Sva0485.o__norank_c__norank_p__Sva0485	GM	3.72555	3.16152	0.0495346
p__Acidobacteriota.c__Vicinamibacteria.o__Vicinamibacterales.f__norank_o__Vicinamibacterales.g__norank_f__norank_o__Vicinamibacterales		4.31029		-
p__Poribacteria.c__norank_p__Poribacteria		1.39244		-
p__Proteobacteria.c__Alphaproteobacteria.o__Rickettsiales.f__AB1.g__norank_f__AB1		1.9945		-
p__Actinobacteriota.c__Actinobacteria.o__Corynebacteriales.f__unclassified_o__Corynebacteriales		0.915317		-
p__Acidobacteriota.c__Blastocatellia.o__11-24.f__norank_o__11-24		2.47162		-
p__Chloroflexi.c__SHA-26.o__norank_c__SHA-26		2.97601		-
p__Actinobacteriota.c__Actinobacteria.o__Micrococcales.f__Cellulomonadaceae.g__Actinotalea		2.29553		-
p__Proteobacteria.c__Alphaproteobacteria.o__Paracaedibacterales.f__Paracaedibacteraceae.g__Candidatus_Paracaedibacter		1.21635		-
p__Firmicutes.c__Bacilli.o__Aneurinibacillales.f__Aneurinibacillaceae.g__Aneurinibacillus		2.27704		0.0495346
p__Proteobacteria.c__Gammaproteobacteria.o__Xanthomonadales.f__Xanthomonadaceae		2.58741		-
p__Firmicutes.c__Limnochordia.o__norank_c__Limnochordia		3.63132		-
p__Planctomycetota.c__Phycisphaerae.o__Tepidisphaerales		1.69347		-
p__Firmicutes.c__Syntrophomonadia.o__Syntrophomonadales.f__Syntrophomonadaceae.g__norank_f__Syntrophomonadaceae		1.51738		-
p__Acidobacteriota.c__Subgroup_22.o__norank_c__Subgroup_22		2.95671		-
p__Proteobacteria.c__Gammaproteobacteria.o__Cellvibrionales.f__Halieaceae		1.21635		-
p__Sva0485.c__norank_p__Sva0485	GM	3.72555	3.17925	0.0495346
p__Cloacimonadota.c__Cloacimonadia.o__Cloacimonadales.f__PBS-18.g__norank_f__PBS-18		1.81841		-
p__Myxococcota.c__Polyangia.o__Polyangiales.f__unclassified_o__Polyangiales.g__unclassified_o__Polyangiales		2.4951		-
p__Desulfobacterota.c__Desulfarculia		1.39244		-
p__Bacteroidota.c__Bacteroidia.o__Sphingobacteriales.f__Z4MB62		1.76041		-
p__Acidobacteriota.c__Acidobacteriae.o__Subgroup_15.f__norank_o__Subgroup_15.g__norank_f__norank_o__Subgroup_15		2.25774		-
p__NKB15		2.17059		-
p__Acidobacteriota.c__Subgroup_5		2.23754		-
p__Patescibacteria.c__Parcubacteria.o__unclassified_c__Parcubacteria		2.88844		-
p__Proteobacteria.c__unclassified_p__Proteobacteria.o__unclassified_p__Proteobacteria.f__unclassified_p__Proteobacteria.g__unclassified_p__Proteobacteria		1.51738		-
p__Chloroflexi.c__Anaerolineae.o__RBG-13-54-9.f__norank_o__RBG-13-54-9		4.63073		-
p__Actinobacteriota.c__Actinobacteria.o__Micrococcales.f__Microbacteriaceae		2.45938		-
p__Gemmatimonadota.c__BD2-11_terrestrial_group.o__norank_c__BD2-11_terrestrial_group		0.915317		-
p__Actinobacteriota.c__Actinobacteria.o__Micrococcales.f__Demequinaceae.g__Demequina		1.21635		-
p__Patescibacteria.c__Parcubacteria.o__Candidatus_Kaiserbacteria		1.91532		-
p__Desulfobacterota		4.49143		-
p__Proteobacteria.c__Gammaproteobacteria.o__Methylococcales.f__Methylomonadaceae.g__Methylobacter		2.77864		0.0495346
p__Bacteroidota.c__Bacteroidia.o__Chitinophagales.f__Chitinophagaceae.g__UTBCD1		2.40668		0.0495346
p__Actinobacteriota.c__WCHB1-81		1.51738		-
p__Chloroflexi.c__Chloroflexia.o__Chloroflexales.f__Roseiflexaceae		3.34345		0.0495346
p__Chloroflexi.c__Anaerolineae.o__C10-SB1A.f__norank_o__C10-SB1A.g__norank_f__norank_o__C10-SB1A		2.39244		-
p__Acidobacteriota.c__Acidobacteriae.o__Bryobacterales.f__Bryobacteraceae		3.59746		-
p__Chloroflexi.c__Chloroflexia.o__Thermomicrobiales.f__unclassified_o__Thermomicrobiales.g__unclassified_o__Thermomicrobiales		1.39244		-
p__Chloroflexi.c__Anaerolineae.o__norank_c__Anaerolineae.f__norank_o__norank_c__Anaerolineae		3.10844		0.0495346
p__Methylomirabilota.c__Methylomirabilia		3.6064		-
p__Chloroflexi.c__Anaerolineae.o__unclassified_c__Anaerolineae.f__unclassified_c__Anaerolineae	GM	4.01083	3.32732	0.0495346
p__Firmicutes.c__norank_p__Firmicutes.o__norank_c__norank_p__Firmicutes		2.06144		-
p__Planctomycetota.c__unclassified_p__Planctomycetota		1.9945		-
p__Acidobacteriota.c__unclassified_p__Acidobacteriota.o__unclassified_p__Acidobacteriota		2.5281		-
p__Proteobacteria.c__Gammaproteobacteria.o__Gammaproteobacteria_Incertae_Sedis.f__unclassified_o__Gammaproteobacteria_Incertae_Sedis.g__norank_f__unclassified		2.06144		-
p__Proteobacteria.c__Gammaproteobacteria.o__Burkholderiales.f__Hydrogenophilaceae		3.51411		-
p__Myxococcota.c__Polyangia.o__Haliangiales		3.79499		-
p__Proteobacteria.c__Alphaproteobacteria.o__Rhodospirillales		2.67119		-
p__Proteobacteria.c__Alphaproteobacteria.o__Rhizobiales.f__Beijerinckiaceae.g__Bosea		2.06144		-
p__Patescibacteria.c__unclassified_p__Patescibacteria.o__unclassified_p__Patescibacteria.f__unclassified_p__Patescibacteria		2.56853		0.0495346
p__Myxococcota.c__Polyangia.o__Nannocystales.f__Nannocystaceae		1.69347		-
p__Myxococcota.c__Polyangia.o__Polyangiales.f__Polyangiaceae.g__Polyangium		2.21635		-
p__Proteobacteria.c__Alphaproteobacteria.o__Rhizobiales.f__Pleomorphomonadaceae.g__norank_f__Pleomorphomonadaceae		1.21635		-
p__Desulfobacterota.c__Desulfarculia.o__Desulfarculales.f__Desulfarculaceae.g__norank_f__Desulfarculaceae		1.39244		-
p__Proteobacteria.c__Gammaproteobacteria.o__Cellvibrionales.f__Cellvibrionaceae		2.06144		-
p__Proteobacteria.c__Alphaproteobacteria.o__Acetobacterales.f__Acetobacteraceae		3.39676		-
p__Elusimicrobiota.c__Lineage_IIb.o__norank_c__Lineage_IIb.f__norank_o__norank_c__Lineage_IIb.g__norank_f__norank_o__norank_c__Lineage_IIb		2.21635		-
p__Myxococcota.c__Myxococcia.o__Myxococcales.f__Myxococcaceae		3.61515		-
p__Actinobacteriota.c__Acidimicrobiia.o__Microtrichales.f__Iamiaceae.g__Iamia		2.68617		0.0495346
p__Chloroflexi.c__Anaerolineae.o__Caldilineales.f__Caldilineaceae		3.17777		-
p__Firmicutes.c__Clostridia.o__Eubacteriales.f__Anaerofustaceae		1.39244		-
p__Proteobacteria.c__Gammaproteobacteria.o__Burkholderiales.f__B1-7BS		2.76041		-
p__Proteobacteria.c__Gammaproteobacteria.o__Burkholderiales.f__Comamonadaceae.g__Pelomonas		1.51738		-
p__Desulfobacterota.c__norank_p__Desulfobacterota.o__norank_c__norank_p__Desulfobacterota.f__norank_o__norank_c__norank_p__Desulfobacterota		3.44295		-
p__Proteobacteria.c__Alphaproteobacteria.o__Rhizobiales.f__D05-2		1.91532		-
p__Proteobacteria.c__Gammaproteobacteria.o__Cellvibrionales		2.06144		-
p__Planctomycetota.c__OM190.o__norank_c__OM190.f__norank_o__norank_c__OM190		2.42047		-
p__Bacteroidota.c__Ignavibacteria.o__Ignavibacteriales.f__UA-50.g__norank_f__UA-50		1.69347		-
p__Proteobacteria.c__Gammaproteobacteria.o__Diplorickettsiales.f__Diplorickettsiaceae.g__norank_f__Diplorickettsiaceae		2.31326		-
p__Patescibacteria.c__Parcubacteria.o__Candidatus_Kaiserbacteria.f__norank_o__Candidatus_Kaiserbacteria		1.91532		-
p__Desulfobacterota.c__Desulfobaccia		3.81786		0.0495346
p__Desulfobacterota.c__unclassified_p__Desulfobacterota		2.14577		-
p__Proteobacteria.c__Gammaproteobacteria.o__Burkholderiales.f__Gallionellaceae.g__Gallionella		1.61429		0.036904
p__WOR-1.c__norank_p__WOR-1.o__norank_c__norank_p__WOR-1.f__norank_o__norank_c__norank_p__WOR-1		2.92815		-
p__Bacteroidota.c__Bacteroidia.o__Sphingobacteriales.f__env_OPS_17		2.8791		-
p__Planctomycetota.c__OM190.o__norank_c__OM190		2.42047		-
p__Actinobacteriota.c__Actinobacteria.o__Corynebacteriales.f__Mycobacteriaceae	GM	4.22516	3.14406	0.0495346
p__Acidobacteriota.c__Blastocatellia.o__Blastocatellales.f__Blastocatellaceae.g__Aridibacter		0		-
p__SAR324_cladeMarine_group_B.c__norank_p__SAR324_cladeMarine_group_B.o__norank_c__norank_p__SAR324_cladeMarine_group_B.f__norank_o__norank_c__norank_p__SAR324_cladeMarine_group_B		2.60551		-
p__FCPU426.c__norank_p__FCPU426.o__norank_c__norank_p__FCPU426.f__norank_o__norank_c__norank_p__FCPU426.g__norank_f__norank_o__norank_c__norank_p__FCPU426		2.7215		-
p__Bacteroidota.c__Bacteroidia.o__Chitinophagales.f__norank_o__Chitinophagales.g__norank_f__norank_o__Chitinophagales		2.09141		-
p__Chloroflexi.c__Gitt-GS-136.o__norank_c__Gitt-GS-136.f__norank_o__norank_c__Gitt-GS-136.g__norank_f__norank_o__norank_c__Gitt-GS-136		3.15587		-
p__Proteobacteria.c__Alphaproteobacteria.o__Reyranellales.f__Reyranellaceae.g__norank_f__Reyranellaceae		2.14577		-
p__WOR-1.c__norank_p__WOR-1		2.92815		-
p__Chloroflexi.c__Dehalococcoidia.o__RBG-13-46-9.f__norank_o__RBG-13-46-9		1.9945		-
p__Planctomycetota.c__vadinHA49.o__norank_c__vadinHA49.f__norank_o__norank_c__vadinHA49		1.81841		-
p__Proteobacteria.c__Alphaproteobacteria.o__Rickettsiales		2.21635		-
p__Firmicutes.c__Clostridia.o__Oscillospirales.f__Ruminococcaceae.g__Ruminococcus		1.21635		-
p__Patescibacteria.c__Saccharimonadia.o__Saccharimonadales.f__unclassified_o__Saccharimonadales		2.74783		-
p__Actinobacteriota		5.08804		-
p__Actinobacteriota.c__Actinobacteria.o__Propionibacteriales.f__Propionibacteriaceae.g__Luteococcus		0		-
p__Bacteroidota.c__Bacteroidia.o__Chitinophagales.f__Chitinophagaceae.g__Flavihumibacter		2.25774		-
p__Firmicutes.c__Clostridia.o__Peptostreptococcales-Tissierellales.f__norank_o__Peptostreptococcales-Tissierellales.g__Anaerosalibacter		0.915317		-
p__Proteobacteria.c__Gammaproteobacteria.o__Burkholderiales.f__Nitrosomonadaceae.g__mle1-7		2.79613		-
p__Patescibacteria.c__ABY1.o__Candidatus_Kerfeldbacteria		2.4951		-
p__Desulfobacterota.c__Desulfobacteria.o__Desulfatiglandales.f__Desulfatiglandaceae		2.71466		0.0495346
p__Fibrobacterota.c__Fibrobacteria.o__Fibrobacterales.f__B5-096		1.9945		-
p__Proteobacteria.c__Gammaproteobacteria.o__Burkholderiales.f__Burkholderiaceae.g__Pandoraea		1.39244		-
p__MBNT15.c__norank_p__MBNT15.o__norank_c__norank_p__MBNT15		3.51301		0.0495346
p__Actinobacteriota.c__Actinobacteria.o__Catenulisporales.f__Actinospicaceae.g__Actinospica		2.55877		0.0495346
p__Verrucomicrobiota.c__Verrucomicrobiae		3.72555		-
p__Spirochaetota.c__Spirochaetia.o__Spirochaetales.f__Spirochaetaceae		3.62374		-
p__Acidobacteriota.c__Acidobacteriae.o__unclassified_c__Acidobacteriae.f__unclassified_c__Acidobacteriae		2.64771		0.0495346
p__Cyanobacteria.c__Cyanobacteriia.o__Leptolyngbyales.f__Leptolyngbyaceae.g__Pantalinema		1.39244		-
p__Proteobacteria.c__Gammaproteobacteria.o__PLTA13.f__norank_o__PLTA13.g__norank_f__norank_o__PLTA13		1.39244		-
p__Chloroflexi.c__Dehalococcoidia.o__unclassified_c__Dehalococcoidia.f__unclassified_c__Dehalococcoidia		2.77265		-
p__Bacteroidota.c__Bacteroidia.o__Cytophagales.f__Microscillaceae.g__OLB12		1.76041		-
p__Fibrobacterota.c__Chitinivibrionia.o__norank_c__Chitinivibrionia.f__norank_o__norank_c__Chitinivibrionia		2.82913		-
p__Actinobacteriota.c__Actinobacteria.o__Propionibacteriales.f__Propionibacteriaceae.g__Propionicicella		1.81841		-
p__Firmicutes.c__Clostridia.o__Lachnospirales.f__Lachnospiraceae.g__norank_f__Lachnospiraceae		1.39244		-
p__Firmicutes.c__Syntrophomonadia.o__Syntrophomonadales.f__Syntrophomonadaceae		2.34668		-
p__Desulfobacterota.c__Desulfobaccia.o__Desulfobaccales.f__Desulfobaccaceae		3.81786		0.0495346
p__Cyanobacteria.c__Cyanobacteriia.o__Leptolyngbyales		2.97222		-
p__Proteobacteria.c__Gammaproteobacteria.o__Burkholderiales.f__Nitrosomonadaceae.g__Ellin6067		3.66273		0.0495346
p__Bacteroidota.c__Bacteroidia.o__Sphingobacteriales.f__CWT_CU03-E12.g__norank_f__CWT_CU03-E12		1.86956		0.0495346
p__Patescibacteria.c__Parcubacteria.o__Candidatus_Azambacteria.f__norank_o__Candidatus_Azambacteria		0		-
p__Bacteroidota.c__Bacteroidia.o__Sphingobacteriales.f__unclassified_o__Sphingobacteriales.g__unclassified_o__Sphingobacteriales		1.86956		-
p__Myxococcota.c__Myxococcia.o__Myxococcales.f__Myxococcaceae.g__Myxococcus		1.51738		-
p__Elusimicrobiota.c__Elusimicrobia.o__MVP-88.f__norank_o__MVP-88		2.45938		-
p__Chloroflexi.c__Ktedonobacteria.o__Ktedonobacterales.f__Ktedonobacteraceae.g__1959-1		1.91532		-
p__Actinobacteriota.c__Acidimicrobiia.o__Actinomarinales.f__norank_o__Actinomarinales.g__norank_f__norank_o__Actinomarinales		1.39244		-
p__FW113.c__norank_p__FW113		1.21635		-
p__Firmicutes.c__Clostridia.o__Christensenellales.f__Christensenellaceae.g__Christensenellaceae_R-7_group		1.51738		-
p__Proteobacteria.c__unclassified_p__Proteobacteria.o__unclassified_p__Proteobacteria.f__unclassified_p__Proteobacteria		1.51738		-
p__Spirochaetota.c__Brevinematia		2.21635		-
p__Chloroflexi.c__JG30-KF-CM66.o__norank_c__JG30-KF-CM66.f__norank_o__norank_c__JG30-KF-CM66.g__norank_f__norank_o__norank_c__JG30-KF-CM66		3.70701		-
p__Actinobacteriota.c__Actinobacteria.o__Frankiales.f__Frankiaceae		3.12483		-
p__Firmicutes.c__Clostridia.o__Lachnospirales.f__Lachnospiraceae.g__Epulopiscium		1.21635		-
p__Bacteroidota	GM	4.44346	3.33466	0.0495346
p__Actinobacteriota.c__Thermoleophilia		4.49761		-
p__Firmicutes.c__norank_p__Firmicutes.o__norank_c__norank_p__Firmicutes.f__norank_o__norank_c__norank_p__Firmicutes		2.06144		-
p__Proteobacteria.c__Gammaproteobacteria.o__Burkholderiales.f__Comamonadaceae.g__Aquabacterium		1.76041		-
p__Hydrogenedentes.c__Hydrogenedentia		2.06144		-
p__Bacteroidota.c__Bacteroidia.o__Chitinophagales.f__Chitinophagaceae.g__Niastella		2.09141		-
p__Patescibacteria.c__ABY1.o__unclassified_c__ABY1.f__unclassified_c__ABY1.g__unclassified_c__ABY1		2.70771		-
p__NB1-j.c__norank_p__NB1-j		2.88844		0.0495346
p__Proteobacteria.c__Gammaproteobacteria.o__Methylococcales.f__Methylococcaceae.g__Methylocaldum		2.19407		-
p__Verrucomicrobiota.c__Verrucomicrobiae.o__Verrucomicrobiales.f__Verrucomicrobiaceae.g__unclassified_f__Verrucomicrobiaceae		1.61429		-
p__Actinobacteriota.c__Thermoleophilia.o__norank_c__Thermoleophilia		2.02926		-
p__Cyanobacteria.c__Vampirivibrionia.o__Gastranaerophilales.f__norank_o__Gastranaerophilales		3.10844		-
p__Proteobacteria.c__Alphaproteobacteria.o__Rickettsiales.f__unclassified_o__Rickettsiales.g__unclassified_o__Rickettsiales		1.61429		-
p__Myxococcota.c__Polyangia.o__VHS-B3-70.f__norank_o__VHS-B3-70		2.21635		0.0495346
p__Proteobacteria.c__Gammaproteobacteria.o__Burkholderiales.f__Nitrosomonadaceae	GM	4.09256	3.05125	0.0495346
p__Methylomirabilota.c__Methylomirabilia.o__Methylomirabilales.f__Methylomirabilaceae.g__Sh765B-TzT-35		3.32694		-
p__Patescibacteria.c__Microgenomatia.o__norank_c__Microgenomatia.f__norank_o__norank_c__Microgenomatia		1.76041		-
p__Firmicutes.c__Clostridia.o__Oscillospirales.f__Oscillospiraceae		2.77265		-
p__Zixibacteria.c__norank_p__Zixibacteria.o__norank_c__norank_p__Zixibacteria		2.91964		-
p__Chloroflexi.c__Chloroflexia.o__Thermomicrobiales.f__JG30-KF-CM45		3.30271		-
p__Chloroflexi.c__Anaerolineae.o__SBR1031		4.23774		-
p__Acidobacteriota.c__Aminicenantia.o__Aminicenantales.f__norank_o__Aminicenantales		3.63877		-
p__Acidobacteriota.c__Acidobacteriae.o__Elev-16S-1166.f__norank_o__Elev-16S-1166		1.21635		-
p__Actinobacteriota.c__Coriobacteriia		3.44552		-
p__Bacteroidota.c__Kryptonia.o__Kryptoniales.f__Kryptoniaceae.g__norank_f__Kryptoniaceae		1.21635		-
p__Chloroflexi.c__Anaerolineae.o__SJA-15.f__norank_o__SJA-15.g__norank_f__norank_o__SJA-15		4.23463		-
p__Proteobacteria.c__Alphaproteobacteria.o__Dongiales.f__Dongiaceae.g__Dongia		2.5281		-
p__Myxococcota.c__Polyangia.o__VHS-B4-70.f__norank_o__VHS-B4-70.g__norank_f__norank_o__VHS-B4-70		0.915317		-
p__Sva0485.c__norank_p__Sva0485.o__norank_c__norank_p__Sva0485.f__norank_o__norank_c__norank_p__Sva0485	GM	3.72555	3.20141	0.0495346
p__Firmicutes.c__Bacilli.o__Bacillales.f__Sporolactobacillaceae.g__unclassified_f__Sporolactobacillaceae		2.53857		-
p__Firmicutes.c__Limnochordia.o__Limnochordales.f__Limnochordaceae		1.81841		-
p__Proteobacteria.c__Gammaproteobacteria.o__Beggiatoales.f__Beggiatoaceae.g__norank_f__Beggiatoaceae		1.39244		-
p__Acidobacteriota.c__Subgroup_20.o__norank_c__Subgroup_20.f__norank_o__norank_c__Subgroup_20		1.21635		-
p__Proteobacteria.c__Alphaproteobacteria.o__Rhodobacterales.f__Rhodobacteraceae.g__Rhodobacter		2.14577		-
p__Firmicutes.c__Clostridia.o__Clostridiales.f__Clostridiaceae.g__Clostridium_sensu_stricto_19		2.31326		0.0495346
p__Myxococcota.c__Myxococcia.o__Myxococcales.f__Myxococcaceae.g__unclassified_f__Myxococcaceae		2.34668		-
p__Firmicutes.c__Clostridia.o__Clostridiales.f__Clostridiaceae.g__Clostridium_sensu_stricto_11		3.33196		0.0495346
p__Firmicutes.c__Clostridia.o__Clostridiales.f__Clostridiaceae.g__Clostridium_sensu_stricto_10	GM	3.90432	3.20048	0.0495346
p__Firmicutes.c__Clostridia.o__Clostridiales.f__Clostridiaceae.g__Clostridium_sensu_stricto_13		2.97222		-
p__Firmicutes.c__Clostridia.o__Clostridiales.f__Clostridiaceae.g__Clostridium_sensu_stricto_12		3.84728		-
p__Verrucomicrobiota.c__Chlamydiae.o__Chlamydiales		2.72823		-
p__Firmicutes.c__Clostridia.o__Clostridiales.f__Clostridiaceae.g__Clostridium_sensu_stricto_14		1.76041		-
p__Firmicutes.c__Clostridia.o__Clostridiales.f__Clostridiaceae.g__Clostridium_sensu_stricto_16		2.37771		-
p__Patescibacteria.c__Parcubacteria.o__Candidatus_Jorgensenbacteria.f__norank_o__Candidatus_Jorgensenbacteria.g__norank_f__norank_o__Candidatus_Jorgensenbacteria		2.4951		-
p__Chloroflexi.c__Anaerolineae.o__SBR1031.f__A4b		3.56949		0.0495346
p__Firmicutes.c__Bacilli.o__Haloplasmatales.f__Haloplasmataceae		1.76041		-
p__Acidobacteriota.c__Subgroup_18.o__norank_c__Subgroup_18.f__norank_o__norank_c__Subgroup_18		3.871		-
p__Spirochaetota.c__Brachyspirae.o__Brachyspirales		1.39244		-
p__Fibrobacterota.c__Fibrobacteria		2.76657		-
p__Myxococcota.c__Myxococcia		4.13438		-
p__TX1A-33		1.95671		0.0463016
p__Bacteroidota.c__Ignavibacteria.o__Ignavibacteriales.f__PHOS-HE36.g__norank_f__PHOS-HE36		0.915317		-
p__Acidobacteriota.c__Acidobacteriae.o__GOUTB8.f__norank_o__GOUTB8.g__norank_f__norank_o__GOUTB8		2.56853		-
p__Proteobacteria.c__Gammaproteobacteria.o__Methylococcales.f__Methylomonadaceae.g__Crenothrix		1.86956		-
p__Firmicutes.c__Bacilli.o__Bacillales.f__Bacillaceae.g__Oceanobacillus		1.61429		-
p__Planctomycetota.c__Planctomycetes.o__Gemmatales		3.46062		-
p__Bacteroidota.c__Chlorobia.o__Chlorobiales.f__Chlorobiaceae		0.915317		-
p__Bacteroidota.c__Bacteroidia.o__Flavobacteriales.f__Weeksellaceae		1.21635		-
p__Chloroflexi.c__Ktedonobacteria.o__Ktedonobacterales.f__Ktedonobacteraceae.g__JG30a-KF-32		2.14577		0.0495346
p__Verrucomicrobiota.c__Omnitrophia.o__Omnitrophales		2.87436		-
p__Firmicutes.c__Clostridia.o__Peptostreptococcales-Tissierellales.f__Anaerovoracaceae.g__Anaerovorax		2.25774		-
p__Proteobacteria.c__Gammaproteobacteria.o__Burkholderiales.f__SC-I-84.g__norank_f__SC-I-84		4.01946		-
p__Fibrobacterota.c__Fibrobacteria.o__Fibrobacterales.f__B5-096.g__norank_f__B5-096		1.9945		-
p__Proteobacteria.c__Gammaproteobacteria.o__norank_c__Gammaproteobacteria.f__norank_o__norank_c__Gammaproteobacteria.g__norank_f__norank_o__norank_c__Gammaproteobacteria		1.21635		-
p__Desulfobacterota.c__Desulfobacteria.o__Desulfatiglandales		2.71466		0.0495346
p__Patescibacteria.c__Dojkabacteria.o__norank_c__Dojkabacteria		2.40668		-
p__Firmicutes.c__Clostridia.o__Oscillospirales.f__Oscillospiraceae.g__NK4A214_group		1.81841		-
p__Acidobacteriota.c__Aminicenantia.o__Aminicenantales		3.63877		-
p__Verrucomicrobiota.c__Chlamydiae.o__Chlamydiales.f__unclassified_o__Chlamydiales.g__unclassified_o__Chlamydiales		1.86956		-
p__Dependentiae.c__Babeliae.o__Babeliales		2.76041		-
p__Spirochaetota.c__unclassified_p__Spirochaetota		1.21635		-
p__Acidobacteriota.c__Acidobacteriae.o__Acidobacteriales		4.17035		-
p__Patescibacteria.c__Berkelbacteria.o__norank_c__Berkelbacteria.f__norank_o__norank_c__Berkelbacteria		1.86956		-
p__Chloroflexi		5.30726		-
p__Acidobacteriota.c__Thermoanaerobaculia.o__Thermoanaerobaculales		3.678		0.0495346
p__Myxococcota.c__Polyangia.o__UASB-TL25.f__norank_o__UASB-TL25		2.36247		-
p__Actinobacteriota.c__Actinobacteria.o__Pseudonocardiales.f__Pseudonocardiaceae		2.29553		-
p__Chloroflexi.c__AD3.o__norank_c__AD3		3.41086		0.0495346
p__Fusobacteriota.c__Fusobacteriia.o__Fusobacteriales.f__Leptotrichiaceae.g__Hypnocyclicus		1.21635		-
p__Firmicutes.c__Desulfotomaculia.o__Desulfotomaculales.f__Desulfallas-Sporotomaculum		1.39244		-
p__Acidobacteriota.c__Vicinamibacteria.o__Vicinamibacterales		4.34101		-
p__Chloroflexi.c__JG30-KF-CM66		3.70701		-
p__Proteobacteria.c__Gammaproteobacteria.o__CCM19a.f__norank_o__CCM19a		1.21635		-
p__Bacteroidota.c__Bacteroidia.o__Sphingobacteriales.f__AKYH767		2.31326		-
p__Chloroflexi.c__Dehalococcoidia.o__Sh765B-TzT-20.f__norank_o__Sh765B-TzT-20		2.02926		0.0495346
p__Chloroflexi.c__Dehalococcoidia.o__SAR202_clade		1.69347		-
p__Firmicutes.c__Bacilli.o__Alicyclobacillales.f__Alicyclobacillaceae.g__Tumebacillus		3.54676		-
p__Proteobacteria.c__Gammaproteobacteria.o__Xanthomonadales.f__Xanthomonadaceae.g__norank_f__Xanthomonadaceae		1.91532		-
p__Proteobacteria.c__Gammaproteobacteria.o__Ectothiorhodospirales		2.47162		-
p__Nitrospirota.c__Thermodesulfovibrionia.o__Thermodesulfovibrionales.f__Thermodesulfovibrionaceae		1.76041		-
p__WS2.c__norank_p__WS2.o__norank_c__norank_p__WS2.f__norank_o__norank_c__norank_p__WS2.g__norank_f__norank_o__norank_c__norank_p__WS2		2.80181		-
p__Patescibacteria.c__WWE3.o__norank_c__WWE3.f__norank_o__norank_c__WWE3.g__norank_f__norank_o__norank_c__WWE3		3.22067		-
p__Acidobacteriota.c__Acidobacteriae.o__Acidobacteriales.f__Acidobacteriaceae_Subgroup_1.g__Acidipila		1.76041		-
p__Acidobacteriota.c__Blastocatellia.o__Blastocatellales.f__Blastocatellaceae.g__norank_f__Blastocatellaceae		3.05204		-
p__Acidobacteriota.c__Subgroup_25.o__norank_c__Subgroup_25		3.11122		-
p__Actinobacteriota.c__Thermoleophilia.o__Solirubrobacterales.f__Solirubrobacteraceae.g__unclassified_f__Solirubrobacteraceae		2.48352		0.0495346
p__Proteobacteria.c__Gammaproteobacteria.o__JG36-GS-52		1.69347		-
p__Proteobacteria.c__Gammaproteobacteria.o__Xanthomonadales.f__Rhodanobacteraceae.g__Frateuria		2.14577		-
p__Proteobacteria.c__Gammaproteobacteria.o__Gammaproteobacteria_Incertae_Sedis		3.13016		0.0495346
p__Proteobacteria.c__Alphaproteobacteria.o__Elsterales.f__unclassified_o__Elsterales.g__unclassified_o__Elsterales		2.02926		0.0495346
p__Firmicutes.c__Clostridia.o__unclassified_c__Clostridia		2.72823		-
p__Firmicutes.c__Negativicutes.o__Veillonellales-Selenomonadales.f__Sporomusaceae.g__Anaerosinus		1.39244		-
p__Bdellovibrionota.c__Oligoflexia.o__Oligoflexales.f__norank_o__Oligoflexales.g__norank_f__norank_o__Oligoflexales		2.02926		0.0495346
p__Acidobacteriota.c__Acidobacteriae.o__Acidobacteriales.f__Acidobacteriaceae_Subgroup_1.g__unclassified_f__Acidobacteriaceae_Subgroup_1		2.72823		-
p__Bacteroidota.c__Bacteroidia.o__Chitinophagales.f__Chitinophagaceae.g__norank_f__Chitinophagaceae		3.01223		-
p__Desulfobacterota.c__Desulfobacteria.o__Desulfobacterales.f__norank_o__Desulfobacterales		1.51738		-
p__Firmicutes.c__Desulfitobacteriia.o__Desulfitobacteriales.f__unclassified_o__Desulfitobacteriales		0		-
p__Gemmatimonadota.c__unclassified_p__Gemmatimonadota.o__unclassified_p__Gemmatimonadota.f__unclassified_p__Gemmatimonadota.g__unclassified_p__Gemmatimonadota		1.39244		-
p__Proteobacteria.c__Gammaproteobacteria.o__Xanthomonadales.f__Xanthomonadaceae.g__unclassified_f__Xanthomonadaceae		1.51738		-
p__Proteobacteria.c__Gammaproteobacteria.o__Methylococcales.f__Methylococcaceae.g__norank_f__Methylococcaceae		1.21635		-
p__Acidobacteriota.c__Holophagae.o__Holophagales.f__Holophagaceae.g__Geothrix		2.63132		-
p__Firmicutes.c__Clostridia.o__Thermincolales.f__Thermincolaceae		2.42047		-
p__Proteobacteria.c__Alphaproteobacteria.o__Micropepsales		3.06144		-
p__Desulfobacterota.c__Desulfuromonadia.o__PB19.f__norank_o__PB19.g__norank_f__norank_o__PB19		1.61429		-
p__Desulfobacterota.c__Desulfuromonadia.o__unclassified_c__Desulfuromonadia.f__unclassified_c__Desulfuromonadia.g__unclassified_c__Desulfuromonadia		1.61429		-
p__Methylomirabilota.c__Methylomirabilia.o__Methylomirabilales.f__Methylomirabilaceae		3.34345		-
p__Chloroflexi.c__Chloroflexia.o__Kallotenuales		0.915317		-
p__Actinobacteriota.c__Actinobacteria.o__Propionibacteriales.f__Nocardioidaceae.g__Actinopolymorpha		1.9945		-
p__Proteobacteria.c__Alphaproteobacteria.o__Rhizobiales.f__Rhodomicrobiaceae		2.67119		-
p__Proteobacteria.c__Alphaproteobacteria.o__Sphingomonadales.f__Sphingomonadaceae		3.54166		0.0495346
p__Dependentiae.c__Babeliae.o__Babeliales.f__UBA12411.g__norank_f__UBA12411		0.915317		-
p__Actinobacteriota.c__Actinobacteria.o__Micrococcales.f__Intrasporangiaceae.g__unclassified_f__Intrasporangiaceae		3.5086		0.0495346
p__Bacteroidota.c__Bacteroidia.o__Cytophagales.f__Microscillaceae.g__Ohtaekwangia		1.21635		-
p__Patescibacteria.c__Microgenomatia.o__unclassified_c__Microgenomatia		1.69347		-
p__Chloroflexi.c__unclassified_p__Chloroflexi.o__unclassified_p__Chloroflexi		3.50527		-
p__Desulfobacterota.c__unclassified_p__Desulfobacterota.o__unclassified_p__Desulfobacterota.f__unclassified_p__Desulfobacterota		2.14577		-
p__Spirochaetota.c__Brevinematia.o__Brevinematales.f__Brevinemataceae.g__Brevinema		2.21635		-
p__Proteobacteria.c__Gammaproteobacteria.o__Burkholderiales.f__Burkholderiaceae		3.00874		0.0495346
p__Bacteroidota.c__Bacteroidia.o__Chitinophagales.f__Chitinophagaceae.g__Ferruginibacter		1.76041		-
p__Proteobacteria.c__Alphaproteobacteria.o__Rhizobiales.f__unclassified_o__Rhizobiales.g__unclassified_o__Rhizobiales		2.36247		0.0495346
p__Acidobacteriota.c__Acidobacteriae.o__Acidobacteriales.f__unclassified_o__Acidobacteriales.g__unclassified_o__Acidobacteriales		3.2808		-
p__Proteobacteria.c__Alphaproteobacteria.o__Rickettsiales.f__Rickettsiaceae.g__norank_f__Rickettsiaceae		0.915317		-
p__Patescibacteria.c__Parcubacteria.o__Candidatus_Liptonbacteria.f__norank_o__Candidatus_Liptonbacteria		1.95671		0.0495346
p__Chloroflexi.c__Anaerolineae.o__Ardenticatenales.f__norank_o__Ardenticatenales.g__norank_f__norank_o__Ardenticatenales		2.4468		-
p__Armatimonadota.c__Chthonomonadetes.o__Chthonomonadales		2.79038		-
p__Firmicutes.c__Clostridia.o__Clostridiales.f__Clostridiaceae.g__Clostridium_sensu_stricto_1		4.17419		-
p__Firmicutes.c__Clostridia.o__Clostridiales.f__Clostridiaceae.g__Clostridium_sensu_stricto_3		2.76657		-
p__Acidobacteriota.c__Acidobacteriae.o__unclassified_c__Acidobacteriae		2.64771		0.0495346
p__Myxococcota.c__Myxococcia.o__Myxococcales.f__27F-1492R		2.43383		-
p__Chloroflexi.c__Ktedonobacteria.o__B10-SB3A.f__norank_o__B10-SB3A		1.39244		-
p__Firmicutes.c__Clostridia.o__Clostridiales.f__Clostridiaceae.g__Clostridium_sensu_stricto_6		2.79038		-
p__Firmicutes.c__Clostridia.o__Clostridiales.f__Clostridiaceae.g__Clostridium_sensu_stricto_9		3.80124		-
p__Firmicutes.c__Clostridia.o__Clostridiales.f__Clostridiaceae.g__Clostridium_sensu_stricto_8		3.38218		-
p__Nitrospirota.c__4-29-1	GM	3.86617	3.00204	0.0495346
p__Elusimicrobiota.c__Elusimicrobia.o__Lineage_IV		2.4468		-
p__Gemmatimonadota.c__S0134_terrestrial_group		3.3671		0.0495346
p__Verrucomicrobiota.c__Verrucomicrobiae.o__Methylacidiphilales.f__Methylacidiphilaceae		1.61429		-
p__Desulfobacterota.c__Syntrophobacteria.o__Syntrophobacterales.f__Syntrophobacteraceae.g__Syntrophobacter		3.11397		-
p__FW113.c__norank_p__FW113.o__norank_c__norank_p__FW113.f__norank_o__norank_c__norank_p__FW113		1.21635		-
p__Proteobacteria.c__Alphaproteobacteria.o__Rhizobiales.f__Hyphomicrobiaceae.g__Hyphomicrobium		3.0676		-
p__Firmicutes.c__Bacilli.o__Haloplasmatales.f__Haloplasmataceae.g__Haloplasma		1.76041		-
p__Firmicutes.c__Clostridia.o__Clostridiales.f__unclassified_o__Clostridiales		2.06144		-
p__Firmicutes.c__Clostridia.o__Clostridiales.f__Clostridiaceae.g__unclassified_f__Clostridiaceae		3.10001		-
p__Cyanobacteria.c__Cyanobacteriia.o__unclassified_c__Cyanobacteriia.f__unclassified_c__Cyanobacteriia		1.61429		-
p__Proteobacteria.c__Alphaproteobacteria.o__Rhizobiales.f__Pleomorphomonadaceae.g__Pleomorphomonas		1.51738		-
p__Firmicutes.c__Clostridia.o__Clostridiales.f__Caloramatoraceae.g__Fervidicella		2.09141		-
p__Methylomirabilota.c__Methylomirabilia.o__Rokubacteriales.f__norank_o__Rokubacteriales.g__norank_f__norank_o__Rokubacteriales		3.25178		-
p__Planctomycetota.c__Planctomycetes.o__Gemmatales.f__Gemmataceae		3.46062		-
p__Actinobacteriota.c__Actinobacteria.o__Pseudonocardiales.f__Pseudonocardiaceae.g__Amycolatopsis		1.86956		-
p__Actinobacteriota.c__Actinobacteria.o__Frankiales.f__norank_o__Frankiales.g__norank_f__norank_o__Frankiales		2.65568		-
p__Sumerlaeota.c__Sumerlaeia.o__Sumerlaeales.f__Sumerlaeaceae.g__Sumerlaea		2.76657		-
p__Acidobacteriota.c__Acidobacteriae.o__Acidobacteriales.f__Acidobacteriaceae_Subgroup_1		3.27515		-
p__Chloroflexi.c__Ktedonobacteria.o__Ktedonobacterales.f__JG30-KF-AS9	GM	4.01638	3.46558	0.0495346
p__Chloroflexi.c__Dehalococcoidia		3.7342		-
p__Acidobacteriota.c__Acidobacteriae.o__AKIW659		3.43119		-
p__Actinobacteriota.c__Acidimicrobiia.o__Microtrichales		3.84063		-
p__SAR324_cladeMarine_group_B.c__norank_p__SAR324_cladeMarine_group_B		2.60551		-
p__Planctomycetota.c__vadinHA49		1.81841		-
p__NKB15.c__norank_p__NKB15.o__norank_c__norank_p__NKB15.f__norank_o__norank_c__norank_p__NKB15		2.17059		-
p__Acidobacteriota.c__Acidobacteriae.o__Subgroup_13.f__norank_o__Subgroup_13.g__norank_f__norank_o__Subgroup_13		2.73486		-
p__Actinobacteriota.c__Actinobacteria.o__Streptosporangiales.f__Thermomonosporaceae		2.63959		-
p__Proteobacteria.c__Alphaproteobacteria.o__Zavarziniales.f__Zavarziniaceae		1.76041		-
p__Chloroflexi.c__Chloroflexia.o__unclassified_c__Chloroflexia		1.21635		-
p__Planctomycetota.c__Planctomycetes.o__Isosphaerales.f__Isosphaeraceae.g__Singulisphaera		2.31326		0.0495346
p__Patescibacteria.c__ABY1.o__Candidatus_Komeilibacteria.f__norank_o__Candidatus_Komeilibacteria.g__norank_f__norank_o__Candidatus_Komeilibacteria		2.19407		-
p__Chloroflexi.c__Ktedonobacteria.o__B10-SB3A		1.39244		-
p__Firmicutes.c__Clostridia.o__Lachnospirales.f__Lachnospiraceae.g__Anaerocolumna		2.14577		-
p__Actinobacteriota.c__Thermoleophilia.o__Solirubrobacterales.f__Solirubrobacteraceae.g__Solirubrobacter		1.86956		-
p__Patescibacteria.c__ABY1.o__Candidatus_Kerfeldbacteria.f__norank_o__Candidatus_Kerfeldbacteria.g__norank_f__norank_o__Candidatus_Kerfeldbacteria		2.4951		-
p__Desulfobacterota.c__Desulfobacteria.o__Desulfobacterales.f__Desulforegulaceae		1.21635		-
p__Nitrospirota.c__unclassified_p__Nitrospirota.o__unclassified_p__Nitrospirota		1.51738		-
p__Cyanobacteria.c__Cyanobacteriia.o__Oxyphotobacteria_Incertae_Sedis.f__unclassified_o__Oxyphotobacteria_Incertae_Sedis.g__unclassified_o__Oxyphotobacteria_Incertae_Sedis		1.86956		-
p__Actinobacteriota.c__Thermoleophilia.o__Gaiellales.f__norank_o__Gaiellales.g__norank_f__norank_o__Gaiellales		4.29859		-
p__Patescibacteria.c__Microgenomatia.o__Candidatus_Pacebacteria.f__norank_o__Candidatus_Pacebacteria		0.915317		-
p__Proteobacteria.c__Gammaproteobacteria.o__Xanthomonadales.f__Rhodanobacteraceae.g__Chujaibacter		2.56853		-
p__Bdellovibrionota.c__Bdellovibrionia.o__Bacteriovoracales.f__Bacteriovoracaceae.g__unclassified_f__Bacteriovoracaceae		0		-
p__Desulfobacterota.c__Desulfobacteria.o__Desulfobacterales.f__Desulfosarcinaceae.g__Sva0081_sediment_group		2.40668		-
p__Patescibacteria.c__Parcubacteria.o__Candidatus_Yanofskybacteria.f__norank_o__Candidatus_Yanofskybacteria.g__norank_f__norank_o__Candidatus_Yanofskybacteria		2.23754		-
p__Chloroflexi.c__unclassified_p__Chloroflexi.o__unclassified_p__Chloroflexi.f__unclassified_p__Chloroflexi		3.50527		-
p__Dependentiae.c__Babeliae.o__Babeliales.f__norank_o__Babeliales.g__norank_f__norank_o__Babeliales		2.11944		-
p__Elusimicrobiota.c__Elusimicrobia.o__MD2894-B20.f__norank_o__MD2894-B20.g__norank_f__norank_o__MD2894-B20		1.21635		-
p__Bacteroidota.c__Bacteroidia.o__Bacteroidales.f__Barnesiellaceae		1.21635		-
p__Elusimicrobiota.c__Rs-M47.o__norank_c__Rs-M47.f__norank_o__norank_c__Rs-M47		0		-
p__Myxococcota.c__Polyangia.o__Blfdi19.f__norank_o__Blfdi19		2.42047		-
p__Cyanobacteria.c__Cyanobacteriia.o__Cyanobacteriales.f__Nostocaceae.g__Nostoc_PCC-73102		1.39244		-
p__Proteobacteria.c__Alphaproteobacteria.o__Rhizobiales.f__Beijerinckiaceae.g__Microvirga		2.53857		0.0495346
p__Firestonebacteria.c__norank_p__Firestonebacteria		1.69347		-
p__Bacteroidota.c__Bacteroidia.o__Chitinophagales.f__Chitinophagaceae		3.38514		-
p__Proteobacteria.c__Gammaproteobacteria.o__Methylococcales.f__Methylococcaceae.g__Methylogaea		1.21635		-
p__Firmicutes.c__Clostridia.o__Lachnospirales		3.23754		-
p__Actinobacteriota.c__Acidimicrobiia.o__IMCC26256.f__norank_o__IMCC26256		3.9963		0.0495346
p__Elusimicrobiota.c__Lineage_IIa.o__norank_c__Lineage_IIa.f__norank_o__norank_c__Lineage_IIa		2.45938		-
p__Proteobacteria.c__Gammaproteobacteria.o__CCD24		2.8791		-
p__Myxococcota.c__Polyangia.o__PS-B29.f__norank_o__PS-B29		1.39244		-
p__Patescibacteria.c__Microgenomatia.o__norank_c__Microgenomatia.f__norank_o__norank_c__Microgenomatia.g__norank_f__norank_o__norank_c__Microgenomatia		1.76041		-
p__Firmicutes.c__Bacilli.o__Bacillales.f__Sporolactobacillaceae.g__Pullulanibacillus		2.92815		-
p__Proteobacteria.c__Gammaproteobacteria.o__CCD24.f__norank_o__CCD24.g__norank_f__norank_o__CCD24		2.8791		-
p__Verrucomicrobiota.c__Verrucomicrobiae.o__Opitutales.f__Opitutaceae.g__norank_f__Opitutaceae		1.39244		-
p__Myxococcota.c__Polyangia.o__Polyangiales.f__Phaselicystidaceae.g__Phaselicystis		3.5518		-
p__Planctomycetota.c__OM190		2.42047		-
p__Firmicutes.c__Bacilli.o__Thermoactinomycetales.f__Thermoactinomycetaceae.g__unclassified_f__Thermoactinomycetaceae		2.67119		0.0495346
p__Proteobacteria.c__Alphaproteobacteria.o__Parvibaculales.f__Parvibaculaceae.g__norank_f__Parvibaculaceae		1.39244		-
p__Proteobacteria.c__Gammaproteobacteria.o__Burkholderiales.f__B1-7BS.g__norank_f__B1-7BS		2.76041		-
p__Firmicutes.c__Clostridia.o__Oscillospirales.f__Oscillospiraceae.g__unclassified_f__Oscillospiraceae		1.69347		-
p__Myxococcota		4.49189		-
p__Proteobacteria.c__Alphaproteobacteria.o__Rhizobiales.f__Rhodomicrobiaceae.g__Rhodomicrobium		2.67119		-
p__Verrucomicrobiota.c__Verrucomicrobiae.o__Opitutales.f__Opitutaceae.g__Lacunisphaera		2.09141		-
p__Bacteroidota.c__Bacteroidia.o__Bacteroidales		3.8432		-
p__Proteobacteria.c__Alphaproteobacteria.o__Sphingomonadales		3.54166		0.0495346
p__Firmicutes.c__Clostridia.o__Oscillospirales.f__UCG-010.g__norank_f__UCG-010		1.51738		-
p__Firmicutes.c__Moorellia.o__Desulfitibacterales		0		-
p__Desulfobacterota.c__Desulfobulbia.o__Desulfobulbales.f__Desulfurivibrionaceae		1.69347		0.036904
p__Bacteroidota.c__Bacteroidia.o__Sphingobacteriales.f__KD1-131.g__norank_f__KD1-131		1.81841		0.0495346
p__Firmicutes.c__Clostridia.o__Lachnospirales.f__Defluviitaleaceae		1.51738		-
p__Firmicutes.c__Moorellia.o__NRB23		0		-
p__Firmicutes.c__Desulfotomaculia.o__Desulfotomaculales.f__norank_o__Desulfotomaculales.g__Desulfurispora		1.51738		-
p__Verrucomicrobiota.c__Lentisphaeria.o__Oligosphaerales.f__Lenti-02.g__norank_f__Lenti-02		1.21635		-
p__SAR324_cladeMarine_group_B.c__norank_p__SAR324_cladeMarine_group_B.o__norank_c__norank_p__SAR324_cladeMarine_group_B.f__norank_o__norank_c__norank_p__SAR324_cladeMarine_group_B.g__norank_f__norank_o__norank_c__norank_p__SAR324_cladeMarine_group_B		2.60551		-
p__Acidobacteriota.c__Acidobacteriae.o__norank_c__Acidobacteriae.f__norank_o__norank_c__Acidobacteriae		2.4951		-
p__Actinobacteriota.c__Coriobacteriia.o__unclassified_c__Coriobacteriia		1.21635		-
p__Proteobacteria.c__Alphaproteobacteria.o__Sphingomonadales.f__Sphingomonadaceae.g__Sphingobium		1.51738		-
p__Acidobacteriota.c__c5LKS83.o__norank_c__c5LKS83		1.95671		0.036904
p__Gemmatimonadota		4.28527		-
p__Myxococcota.c__bacteriap25		2.4951		-
p__Desulfobacterota.c__Syntrophorhabdia.o__Syntrophorhabdales		3.47761		-
p__Hydrogenedentes.c__Hydrogenedentia.o__Hydrogenedentiales.f__Hydrogenedensaceae		2.06144		-
p__Firmicutes.c__unclassified_p__Firmicutes.o__unclassified_p__Firmicutes		2.70065		-
p__Verrucomicrobiota.c__Chlamydiae.o__LD1-PA32.f__norank_o__LD1-PA32		1.91532		0.036904
p__Proteobacteria.c__Alphaproteobacteria.o__Rhizobiales.f__Methyloligellaceae.g__norank_f__Methyloligellaceae		3.72488		0.0495346
p__Desulfobacterota.c__Syntrophia.o__Syntrophales.f__norank_o__Syntrophales		3.13542		-
p__Bacteroidota.c__Ignavibacteria.o__Ignavibacteriales		3.59656		-
p__Firmicutes.c__Clostridia.o__Peptostreptococcales-Tissierellales.f__Thermotaleaceae		1.86956		-
p__Patescibacteria.c__WWE3.o__norank_c__WWE3.f__norank_o__norank_c__WWE3		3.22067		-
p__Acidobacteriota.c__Blastocatellia		3.32862		-
p__Bacteroidota.c__Kryptonia.o__Kryptoniales.f__BSV26	GM	3.929	3.02261	0.0495346
p__Myxococcota.c__Polyangia.o__MidBa8		1.39244		-
p__Patescibacteria.c__Parcubacteria.o__norank_c__Parcubacteria.f__norank_o__norank_c__Parcubacteria		2.87436		0.0495346
p__Firmicutes.c__BRH-c20a		2.21635		0.0495346
p__Proteobacteria.c__Alphaproteobacteria.o__Caulobacterales.f__Caulobacteraceae.g__Brevundimonas		1.21635		-
p__Proteobacteria.c__Alphaproteobacteria.o__Micropepsales.f__Micropepsaceae.g__norank_f__Micropepsaceae		2.93235		-
p__FCPU426.c__norank_p__FCPU426.o__norank_c__norank_p__FCPU426		2.7215		-
p__Proteobacteria.c__Alphaproteobacteria.o__Rhizobiales.f__A0839.g__norank_f__A0839		2.45938		0.0495346
p__Proteobacteria.c__Alphaproteobacteria.o__Dongiales.f__Dongiaceae		2.5281		-
p__Sva0485	GM	3.72555	3.18487	0.0495346
p__Bacteroidota.c__Bacteroidia.o__Cytophagales.f__Cyclobacteriaceae		2.23754		-
p__Acidobacteriota.c__Blastocatellia.o__11-24.f__norank_o__11-24.g__norank_f__norank_o__11-24		2.47162		-
p__Desulfobacterota.c__Desulfuromonadia.o__unclassified_c__Desulfuromonadia		1.61429		-
p__Myxococcota.c__Polyangia.o__mle1-27.f__norank_o__mle1-27		2.97222		-
p__Proteobacteria.c__Alphaproteobacteria.o__unclassified_c__Alphaproteobacteria		2.84981		-
p__Myxococcota.c__Polyangia.o__unclassified_c__Polyangia.f__unclassified_c__Polyangia.g__unclassified_c__Polyangia		2.23754		-
p__Bacteroidota.c__Bacteroidia.o__Sphingobacteriales.f__KD3-93		0		-
p__Planctomycetota.c__Pla4_lineage.o__norank_c__Pla4_lineage		2.43383		-
p__Proteobacteria.c__Gammaproteobacteria.o__Methylococcales.f__Methylococcaceae.g__Methyloterricola		1.39244		-
p__Bacteroidota.c__Bacteroidia.o__Chitinophagales.f__Chitinophagaceae.g__Dinghuibacter		2.02926		-
p__Bacteroidota.c__Bacteroidia.o__Sphingobacteriales.f__norank_o__Sphingobacteriales		2.06144		0.0463016
p__Bacteroidota.c__Bacteroidia.o__unclassified_c__Bacteroidia.f__unclassified_c__Bacteroidia		1.61429		-
p__Patescibacteria.c__Microgenomatia.o__Candidatus_Woesebacteria.f__norank_o__Candidatus_Woesebacteria.g__norank_f__norank_o__Candidatus_Woesebacteria		2.40668		-
p__Acidobacteriota.c__Thermoanaerobaculia		3.678		0.0495346
p__Actinobacteriota.c__Actinobacteria.o__Catenulisporales		2.85484		0.0495346
p__Chloroflexi.c__KD4-96.o__norank_c__KD4-96		4.28137		-
p__Chloroflexi.c__Ktedonobacteria.o__Ktedonobacterales.f__Ktedonobacteraceae		4.17323		-
p__Proteobacteria.c__Alphaproteobacteria.o__Sphingomonadales.f__Sphingomonadaceae.g__Sandaracinobacter		1.51738		-
p__Acidobacteriota.c__Subgroup_22.o__norank_c__Subgroup_22.f__norank_o__norank_c__Subgroup_22.g__norank_f__norank_o__norank_c__Subgroup_22		2.95671		-
p__Cyanobacteria.c__Cyanobacteriia.o__Oxyphotobacteria_Incertae_Sedis.f__unclassified_o__Oxyphotobacteria_Incertae_Sedis.g__Oscillatoria_SAG_1459-8		1.39244		-
p__Firmicutes.c__Clostridia.o__Lachnospirales.f__Lachnospiraceae.g__unclassified_f__Lachnospiraceae		2.25774		-
p__Acidobacteriota.c__Thermoanaerobaculia.o__Thermoanaerobaculales.f__Thermoanaerobaculaceae.g__Subgroup_23		1.51738		-
p__Proteobacteria.c__Gammaproteobacteria.o__Burkholderiales.f__Burkholderiaceae.g__Cupriavidus		2.09141		-
p__Bacteroidota.c__Bacteroidia.o__Cytophagales.f__Amoebophilaceae.g__Candidatus_Amoebophilus		1.86956		-
p__Actinobacteriota.c__Acidimicrobiia.o__Acidimicrobiales.f__Acidimicrobiaceae.g__norank_f__Acidimicrobiaceae		1.81841		-
p__Verrucomicrobiota.c__Chlamydiae.o__Chlamydiales.f__Chlamydiaceae		0.915317		-
p__Zixibacteria		2.91964		-
p__Desulfobacterota.c__Desulfuromonadia.o__PB19.f__norank_o__PB19		1.61429		-
p__Desulfobacterota.c__Syntrophobacteria.o__Syntrophobacterales.f__Syntrophobacteraceae.g__unclassified_f__Syntrophobacteraceae		2.90654		-
p__Desulfobacterota.c__Syntrophobacteria.o__Syntrophobacterales.f__Syntrophobacteraceae.g__Desulfovirga		2.29553		-
p__Proteobacteria.c__Gammaproteobacteria.o__Cellvibrionales.f__Porticoccaceae.g__Porticoccus		1.21635		-
p__Bdellovibrionota.c__Oligoflexia.o__Oligoflexales.f__norank_o__Oligoflexales.g__Oligoflexus		2.06144		-
p__Sumerlaeota.c__Sumerlaeia.o__norank_c__Sumerlaeia		1.21635		-
p__Proteobacteria.c__Gammaproteobacteria.o__Beggiatoales.f__Beggiatoaceae		1.39244		-
p__Patescibacteria.c__Parcubacteria.o__Candidatus_Azambacteria		0		-
p__Chloroflexi.c__Chloroflexia.o__Chloroflexales.f__Chloroflexaceae		2.11944		-
p__Elusimicrobiota.c__unclassified_p__Elusimicrobiota.o__unclassified_p__Elusimicrobiota.f__unclassified_p__Elusimicrobiota		1.86956		-
p__Chloroflexi.c__Ktedonobacteria.o__Ktedonobacterales.f__JG30-KF-AS9.g__norank_f__JG30-KF-AS9	GM	4.01638	3.42108	0.0495346
p__Verrucomicrobiota.c__Verrucomicrobiae.o__Opitutales.f__Opitutaceae.g__unclassified_f__Opitutaceae		1.76041		0.0463016
p__Planctomycetota.c__Planctomycetes.o__Isosphaerales.f__Isosphaeraceae.g__Aquisphaera		3.52916		-
p__Chloroflexi.c__P2-11E.o__norank_c__P2-11E.f__norank_o__norank_c__P2-11E		1.76041		-
p__Firmicutes.c__Clostridia.o__Peptostreptococcales-Tissierellales.f__norank_o__Peptostreptococcales-Tissierellales		2.56853		-
p__Proteobacteria.c__Alphaproteobacteria.o__Rhodospirillales.f__norank_o__Rhodospirillales.g__norank_f__norank_o__Rhodospirillales		2.51738		-
p__Firmicutes.c__Bacilli.o__Brevibacillales.f__Brevibacillaceae.g__Brevibacillus		2.25774		-
p__Desulfobacterota.c__Syntrophorhabdia.o__Syntrophorhabdales.f__Syntrophorhabdaceae.g__Syntrophorhabdus		3.47761		-
p__Margulisbacteria		1.76041		-
p__Firmicutes.c__Negativicutes.o__Veillonellales-Selenomonadales		3.35936		-
p__Bacteroidota.c__Kryptonia.o__Kryptoniales.f__MSB-3C8.g__norank_f__MSB-3C8		2.17059		-
p__Proteobacteria.c__Gammaproteobacteria.o__Burkholderiales.f__Comamonadaceae.g__Rhizobacter		2.37771		-
p__Acidobacteriota.c__Blastocatellia.o__DS-100		2.02926		-
p__Firmicutes.c__Clostridia.o__Caldicoprobacterales		1.39244		-
p__Nitrospinota.c__P9X2b3D02.o__norank_c__P9X2b3D02		2.61429		-
p__Proteobacteria.c__Alphaproteobacteria.o__Sphingomonadales.f__Sphingomonadaceae.g__Altererythrobacter		2.23754		-
p__Acidobacteriota.c__Subgroup_25.o__norank_c__Subgroup_25.f__norank_o__norank_c__Subgroup_25.g__norank_f__norank_o__norank_c__Subgroup_25		3.11122		-
p__Dependentiae.c__Babeliae.o__Babeliales.f__UBA12409		1.39244		-
p__Acidobacteriota.c__Blastocatellia.o__Pyrinomonadales.f__Pyrinomonadaceae		2.48352		-
p__Firmicutes.c__Bacilli.o__Aneurinibacillales.f__Aneurinibacillaceae		2.27704		0.0495346
p__Proteobacteria.c__Gammaproteobacteria.o__Cellvibrionales.f__Halieaceae.g__OM60NOR5_clade		1.21635		-
p__Planctomycetota.c__Phycisphaerae.o__Phycisphaerales.f__Phycisphaeraceae.g__CL500-3		0		-
p__Actinobacteriota.c__Thermoleophilia.o__Solirubrobacterales.f__Solirubrobacteraceae.g__JCM_18997		1.69347		-
p__Firmicutes.c__Negativicutes.o__unclassified_c__Negativicutes		1.51738		-
p__Nitrospirota	GM	4.56436	3.9088	0.0495346
p__Firmicutes.c__Limnochordia		3.6363		-
p__Nitrospinota.c__P9X2b3D02		2.61429		-
p__Spirochaetota.c__Spirochaetia.o__Spirochaetales.f__Spirochaetaceae.g__unclassified_f__Spirochaetaceae		2.4468		-
p__Actinobacteriota.c__Actinobacteria.o__Streptomycetales.f__Streptomycetaceae.g__Kitasatospora		3.35936		-
p__Dependentiae.c__Babeliae.o__Babeliales.f__Vermiphilaceae		2.50638		-
p__Actinobacteriota.c__Actinobacteria.o__Propionibacteriales		3.66428		-
p__Fusobacteriota.c__Fusobacteriia.o__Fusobacteriales.f__Leptotrichiaceae		1.21635		-
p__Patescibacteria.c__ABY1.o__Candidatus_Magasanikbacteria.f__norank_o__Candidatus_Magasanikbacteria		2.60551		-
p__Actinobacteriota.c__Acidimicrobiia.o__Microtrichales.f__Ilumatobacteraceae.g__unclassified_f__Ilumatobacteraceae		2.09141		-
p__Proteobacteria.c__Alphaproteobacteria.o__Acetobacterales		3.39962		-
p__Firmicutes.c__Clostridia.o__Oscillospirales.f__Ruminococcaceae		2.56853		-
p__Spirochaetota.c__Spirochaetia.o__Spirochaetales.f__Spirochaetaceae.g__norank_f__Spirochaetaceae		3.04565		-
p__Desulfobacterota.c__Desulfobacteria.o__Desulfatiglandales.f__Desulfatiglandaceae.g__Desulfatiglans		2.71466		0.0495346
p__Bacteroidota.c__Ignavibacteria.o__Ignavibacteriales.f__PHOS-HE36		0.915317		-
p__Verrucomicrobiota.c__Chlamydiae.o__Chlamydiales.f__cvE6.g__norank_f__cvE6		1.91532		-
p__Proteobacteria.c__Alphaproteobacteria.o__Holosporales.f__Holosporaceae		1.81841		-
p__Firmicutes.c__Clostridia.o__Oscillospirales.f__Ethanoligenenaceae		1.9945		-
p__Firmicutes.c__Bacilli.o__Paenibacillales.f__Paenibacillaceae.g__unclassified_f__Paenibacillaceae		2.19407		-
p__Fibrobacterota.c__Fibrobacteria.o__Fibrobacterales.f__Candidatus_Raymondbacteria.g__norank_f__Candidatus_Raymondbacteria		1.76041		0.036904
p__Actinobacteriota.c__Actinobacteria.o__Frankiales.f__norank_o__Frankiales		2.65568		-
p__Methylomirabilota.c__Methylomirabilia.o__Rokubacteriales.f__WX65		2.09141		-
p__Cyanobacteria.c__Cyanobacteriia.o__Cyanobacteriales.f__Nostocaceae.g__Nostoc_PCC-7524		2.33029		-
p__Cyanobacteria.c__Vampirivibrionia.o__Vampirovibrionales.f__norank_o__Vampirovibrionales		1.69347		-
p__Patescibacteria.c__Dojkabacteria		2.40668		-
p__Myxococcota.c__Myxococcia.o__Myxococcales.f__Myxococcaceae.g__P3OB-42		3.3402		-
p__Proteobacteria.c__Gammaproteobacteria.o__JG36-GS-52.f__norank_o__JG36-GS-52		1.69347		-
p__Patescibacteria.c__Microgenomatia.o__norank_c__Microgenomatia		1.76041		-
p__Actinobacteriota.c__Actinobacteria.o__Kineosporiales.f__Kineosporiaceae.g__Quadrisphaera		0.915317		-
p__Bacteroidota.c__Bacteroidia.o__Bacteroidales.f__Williamwhitmaniaceae.g__Blvii28_wastewater-sludge_group		1.61429		-
p__Halanaerobiaeota.c__Halanaerobiia.o__Halanaerobiales		1.21635		-
p__Cloacimonadota.c__Cloacimonadia		1.81841		-
p__Caldisericota.c__Caldisericia.o__Caldisericales.f__LF045.g__norank_f__LF045		1.86956		-
p__Fusobacteriota.c__Fusobacteriia.o__Fusobacteriales.f__Leptotrichiaceae.g__norank_f__Leptotrichiaceae		1.21635		-
p__Proteobacteria.c__Gammaproteobacteria.o__Burkholderiales.f__Rhodocyclaceae.g__Sterolibacterium		1.21635		-
p__Patescibacteria.c__Parcubacteria.o__Paceibacterales		1.76041		-
p__Firmicutes.c__Bacilli.o__Bacillales.f__Bacillaceae.g__unclassified_f__Bacillaceae		2.56853		0.0495346
p__Verrucomicrobiota.c__Chlamydiae.o__Chlamydiales.f__Parachlamydiaceae		2.45938		0.0495346
p__Verrucomicrobiota.c__Kiritimatiellae.o__WCHB1-41.f__norank_o__WCHB1-41		2.6635		-
p__Acidobacteriota.c__Acidobacteriae.o__Acidobacteriales.f__Acidobacteriaceae_Subgroup_1.g__norank_f__Acidobacteriaceae_Subgroup_1		3.05833		-
p__Cyanobacteria.c__Sericytochromatia.o__norank_c__Sericytochromatia.f__norank_o__norank_c__Sericytochromatia		3.07368		-
p__Patescibacteria.c__Gracilibacteria.o__Absconditabacteriales_SR1.f__norank_o__Absconditabacteriales_SR1.g__norank_f__norank_o__Absconditabacteriales_SR1		1.69347		-
p__Actinobacteriota.c__Acidimicrobiia.o__IMCC26256.f__norank_o__IMCC26256.g__norank_f__norank_o__IMCC26256		3.9963		0.0495346
p__Proteobacteria.c__Gammaproteobacteria.o__Ga0077536.f__norank_o__Ga0077536		0.915317		-
p__Myxococcota.c__bacteriap25.o__norank_c__bacteriap25.f__norank_o__norank_c__bacteriap25.g__norank_f__norank_o__norank_c__bacteriap25		2.4951		-
p__Proteobacteria.c__Alphaproteobacteria.o__Elsterales		3.64367		0.0495346
p__WS4.c__norank_p__WS4.o__norank_c__norank_p__WS4.f__norank_o__norank_c__norank_p__WS4.g__norank_f__norank_o__norank_c__norank_p__WS4		2.4468		-
p__Cyanobacteria.c__Vampirivibrionia.o__Gastranaerophilales.f__norank_o__Gastranaerophilales.g__norank_f__norank_o__Gastranaerophilales		3.10844		-
p__Firmicutes.c__Symbiobacteriia.o__Symbiobacteriales.f__Symbiobacteraceae.g__norank_f__Symbiobacteraceae		2.47162		0.0495346
p__Firmicutes.c__Desulfotomaculia.o__Desulfotomaculales.f__Desulfallas-Sporotomaculum.g__norank_f__Desulfallas-Sporotomaculum		1.39244		-
p__Firmicutes.c__Syntrophomonadia		2.34668		-
p__WPS-2.c__norank_p__WPS-2.o__norank_c__norank_p__WPS-2		2.90654		-
p__Proteobacteria.c__Alphaproteobacteria.o__Rickettsiales.f__AB1		1.9945		-
p__Actinobacteriota.c__Actinobacteria.o__Micrococcales.f__Micrococcaceae		3.10001		-
p__Chloroflexi.c__Chloroflexia.o__Thermomicrobiales.f__AKYG1722		2.77265		0.0495346
p__Acidobacteriota.c__Blastocatellia.o__Blastocatellales.f__Blastocatellaceae.g__Tellurimicrobium		2.25774		-
p__Actinobacteriota.c__Acidimicrobiia.o__Microtrichales.f__Microtrichaceae.g__IMCC26207		2.17059		-
p__Caldisericota.c__Caldisericia.o__Caldisericales.f__LF045		1.86956		-
p__Bacteroidota.c__Bacteroidia.o__Flavobacteriales.f__NS9_marine_group.g__norank_f__NS9_marine_group		1.61429		-
p__Proteobacteria.c__Gammaproteobacteria.o__Xanthomonadales.f__Rhodanobacteraceae.g__Dyella		2.14577		-
p__Actinobacteriota.c__Actinobacteria.o__Frankiales.f__unclassified_o__Frankiales.g__unclassified_o__Frankiales		3.47642		-
p__Patescibacteria.c__Parcubacteria.o__Candidatus_Wolfebacteria.f__norank_o__Candidatus_Wolfebacteria.g__norank_f__norank_o__Candidatus_Wolfebacteria		1.21635		-
p__Firmicutes.c__Negativicutes.o__Veillonellales-Selenomonadales.f__Sporomusaceae.g__norank_f__Sporomusaceae		3.21851		-
p__Proteobacteria.c__Gammaproteobacteria.o__Burkholderiales.f__Comamonadaceae.g__Curvibacter		2.25774		-
p__Actinobacteriota.c__Acidimicrobiia.o__IMCC26256		3.9963		0.0495346
p__Acidobacteriota.c__Acidobacteriae.o__GOUTB8		2.56853		-
p__Chloroflexi.c__Dehalococcoidia.o__S085.f__norank_o__S085.g__norank_f__norank_o__S085		3.45938		-
p__RCP2-54		3.29913		-
p__Proteobacteria.c__Alphaproteobacteria.o__Sphingomonadales.f__Sphingomonadaceae.g__Porphyrobacter		1.81841		-
p__Acidobacteriota.c__Vicinamibacteria.o__Vicinamibacterales.f__unclassified_o__Vicinamibacterales		1.69347		-
p__Firestonebacteria.c__norank_p__Firestonebacteria.o__norank_c__norank_p__Firestonebacteria		1.69347		-
p__Bacteroidota.c__Bacteroidia.o__Bacteroidales.f__Prolixibacteraceae.g__Roseimarinus		1.21635		-
p__Firmicutes.c__Symbiobacteriia.o__Symbiobacteriales.f__norank_o__Symbiobacteriales.g__norank_f__norank_o__Symbiobacteriales		1.51738		-
p__Chloroflexi.c__KD4-96.o__norank_c__KD4-96.f__norank_o__norank_c__KD4-96		4.28137		-
p__Cyanobacteria.c__Cyanobacteriia.o__Synechococcales.f__Cyanobiaceae.g__Cyanobium_PCC-6307		2.6635		0.0495346
p__Proteobacteria.c__Alphaproteobacteria.o__Rhizobiales.f__Rhizobiaceae.g__Mesorhizobium		2.37771		-
p__Actinobacteriota.c__Actinobacteria.o__Micromonosporales.f__Micromonosporaceae.g__norank_f__Micromonosporaceae		2.02926		-
p__Desulfobacterota.c__Desulfobulbia.o__Desulfobulbales		2.99086		-
p__Proteobacteria.c__Gammaproteobacteria.o__Gammaproteobacteria_Incertae_Sedis.f__unclassified_o__Gammaproteobacteria_Incertae_Sedis		3.13016		0.0495346
p__Proteobacteria.c__Gammaproteobacteria.o__Burkholderiales.f__Comamonadaceae		3.4905		-
p__Proteobacteria.c__Alphaproteobacteria.o__Sphingomonadales.f__Sphingomonadaceae.g__Sphingomonas		3.46798		0.0495346
p__SAR324_cladeMarine_group_B.c__norank_p__SAR324_cladeMarine_group_B.o__norank_c__norank_p__SAR324_cladeMarine_group_B		2.60551		-
p__Actinobacteriota.c__Actinobacteria.o__Pseudonocardiales.f__Pseudonocardiaceae.g__Actinomycetospora		1.61429		-
p__Dadabacteria		2.11944		-
p__Patescibacteria.c__Parcubacteria.o__Candidatus_Jorgensenbacteria.f__norank_o__Candidatus_Jorgensenbacteria		2.4951		-
p__Firmicutes.c__Syntrophomonadia.o__Syntrophomonadales.f__Syntrophomonadaceae.g__Syntrophomonas		2.19407		-
p__Bacteroidota.c__Bacteroidia.o__Cytophagales.f__Microscillaceae		2.29553		0.0495346
p__Proteobacteria.c__Alphaproteobacteria.o__Elsterales.f__unclassified_o__Elsterales		2.02926		0.0495346
p__Nitrospirota.c__Thermodesulfovibrionia.o__unclassified_c__Thermodesulfovibrionia		2.19407		-
p__Desulfobacterota.c__Desulfuromonadia.o__norank_c__Desulfuromonadia.f__Geothermobacteraceae.g__Geothermobacter		1.21635		-
p__Patescibacteria.c__unclassified_p__Patescibacteria.o__unclassified_p__Patescibacteria		2.56853		0.0495346
p__Chloroflexi.c__Anaerolineae.o__ADurb_Bin180		2.93651		-
p__Bacteroidota.c__Bacteroidia.o__Chitinophagales.f__Chitinophagaceae.g__Pseudoflavitalea		1.21635		-
p__Firmicutes.c__Thermovenabulia.o__Thermovenabulales.f__norank_o__Thermovenabulales		1.51738		-
p__Firmicutes.c__Clostridia.o__Oscillospirales.f__Eubacterium_coprostanoligenes_group		1.69347		0.036904
p__Myxococcota.c__Polyangia.o__Polyangiales.f__Polyangiaceae.g__Sorangium		1.21635		-
p__Proteobacteria.c__Alphaproteobacteria.o__Acetobacterales.f__norank_o__Acetobacterales		1.21635		-
p__Chloroflexi.c__Ktedonobacteria.o__B12-WMSP1.f__norank_o__B12-WMSP1.g__norank_f__norank_o__B12-WMSP1		2.56853		-
p__Firmicutes.c__Desulfotomaculia.o__Desulfotomaculales.f__norank_o__Desulfotomaculales.g__Pelotomaculum		2.56853		-
p__Firmicutes.c__Clostridia.o__Christensenellales		2.23754		-
p__Proteobacteria.c__Alphaproteobacteria.o__Rhizobiales.f__Pleomorphomonadaceae		1.91532		-
p__Acidobacteriota.c__AT-s3-28.o__norank_c__AT-s3-28.f__norank_o__norank_c__AT-s3-28.g__norank_f__norank_o__norank_c__AT-s3-28		1.39244		-
p__Zixibacteria.c__norank_p__Zixibacteria.o__norank_c__norank_p__Zixibacteria.f__norank_o__norank_c__norank_p__Zixibacteria.g__norank_f__norank_o__norank_c__norank_p__Zixibacteria		2.91964		-
p__Proteobacteria.c__Alphaproteobacteria.o__Tistrellales.f__Geminicoccaceae.g__Candidatus_Alysiosphaera		2.19407		-
p__MBNT15.c__norank_p__MBNT15.o__norank_c__norank_p__MBNT15.f__norank_o__norank_c__norank_p__MBNT15.g__norank_f__norank_o__norank_c__norank_p__MBNT15		3.51301		0.0495346
p__Patescibacteria.c__ABY1.o__Candidatus_Buchananbacteria.f__norank_o__Candidatus_Buchananbacteria		1.76041		-
p__Actinobacteriota.c__Actinobacteria.o__PeM15		2.17059		-
p__Elusimicrobiota.c__Elusimicrobia.o__MVP-88		2.45938		-
p__Desulfobacterota.c__Desulfuromonadia		3.83596		-
p__Firmicutes.c__Bacilli.o__Thermoactinomycetales.f__Thermoactinomycetaceae.g__Laceyella		1.21635		-
p__Firmicutes.c__BRH-c20a.o__norank_c__BRH-c20a.f__norank_o__norank_c__BRH-c20a		2.21635		0.0495346
p__Chloroflexi.c__Ktedonobacteria.o__Ktedonobacterales.f__unclassified_o__Ktedonobacterales		2.82913		-
p__Actinobacteriota.c__Actinobacteria.o__Kineosporiales.f__Kineosporiaceae		3.18716		-
p__Caldisericota.c__Caldisericia.o__Caldisericales.f__WCHB1-02		1.39244		-
p__Actinobacteriota.c__Coriobacteriia.o__OPB41		3.44166		-
p__Firmicutes.c__Bacilli.o__Paenibacillales		3.6869		0.0495346
p__Nitrospirota.c__Leptospirillia.o__Leptospirillales.f__Leptospirillaceae		1.39244		-
p__Sumerlaeota.c__Sumerlaeia.o__norank_c__Sumerlaeia.f__norank_o__norank_c__Sumerlaeia.g__norank_f__norank_o__norank_c__Sumerlaeia		1.21635		-
p__Proteobacteria.c__Alphaproteobacteria.o__Defluviicoccales.f__norank_o__Defluviicoccales		1.76041		-
p__Bdellovibrionota.c__Oligoflexia.o__Silvanigrellales.f__Silvanigrellaceae.g__Silvanigrella		0		-
p__Bacteroidota.c__Bacteroidia.o__Bacteroidales.f__Paludibacteraceae		2.65568		-
p__Cyanobacteria.c__Cyanobacteriia.o__Oxyphotobacteria_Incertae_Sedis.f__unclassified_o__Oxyphotobacteria_Incertae_Sedis.g__norank_f__unclassified_o__Oxyphotobacteria_Incertae_Sedis		3.33196		-
p__Actinobacteriota.c__Actinobacteria.o__Streptosporangiales.f__Thermomonosporaceae.g__Actinoallomurus		1.81841		-
p__Cyanobacteria.c__Vampirivibrionia.o__Gastranaerophilales		3.10844		-
p__Proteobacteria.c__Gammaproteobacteria.o__Enterobacterales.f__Enterobacteriaceae.g__Enterobacter		1.81841		-
p__Chloroflexi.c__Anaerolineae.o__Caldilineales		3.17777		-
p__Desulfobacterota.c__Desulfuromonadia.o__norank_c__Desulfuromonadia.f__Geothermobacteraceae		1.21635		-
p__Verrucomicrobiota.c__Chlamydiae.o__Chlamydiales.f__cvE6		1.91532		-
p__Firmicutes.c__Thermovenabulia.o__Thermovenabulales		1.51738		-
p__Dependentiae.c__Babeliae.o__Babeliales.f__UBA12411		0.915317		-
p__Acidobacteriota.c__Blastocatellia.o__Blastocatellales		3.14831		-
p__Spirochaetota.c__Spirochaetia.o__Spirochaetales.f__Spirochaetaceae.g__Treponema		2.23754		-
p__Actinobacteriota.c__Actinobacteria.o__Micromonosporales.f__Micromonosporaceae.g__unclassified_f__Micromonosporaceae		4.38646		-
p__Actinobacteriota.c__Acidimicrobiia.o__unclassified_c__Acidimicrobiia.f__unclassified_c__Acidimicrobiia.g__unclassified_c__Acidimicrobiia		2.63132		-
p__Proteobacteria.c__Gammaproteobacteria.o__Methylococcales.f__Methylococcaceae.g__Candidatus_Methylospira		2.27704		-
p__Chloroflexi.c__Anaerolineae.o__SBR1031.f__norank_o__SBR1031.g__norank_f__norank_o__SBR1031		4.1328		-
p__Elusimicrobiota.c__Elusimicrobia.o__MD2894-B20.f__norank_o__MD2894-B20		1.21635		-
p__TX1A-33.c__norank_p__TX1A-33.o__norank_c__norank.f__norank_o__norank		1.95671		0.0463016
p__Planctomycetota.c__Phycisphaerae.o__Tepidisphaerales.f__WD2101_soil_group		1.69347		-
p__Desulfobacterota.c__Desulfobulbia.o__Desulfobulbales.f__norank_o__Desulfobulbales		2.37771		0.0495346
p__Chloroflexi.c__Dehalococcoidia.o__661239		1.86956		-
p__Firmicutes.c__Clostridia.o__Clostridiales.f__Caloramatoraceae.g__unclassified_f__Caloramatoraceae		2.4468		-
p__Bacteroidota.c__SJA-28.o__norank_c__SJA-28.f__norank_o__norank_c__SJA-28.g__norank_f__norank_o__norank_c__SJA-28		3.21851		0.0495346
p__Deferrisomatota		2.31326		-
p__Actinobacteriota.c__Actinobacteria.o__Micrococcales.f__Intrasporangiaceae.g__Terrabacter		1.21635		-
p__Acidobacteriota.c__Subgroup_20.o__norank_c__Subgroup_20		1.21635		-
p__Planctomycetota.c__Phycisphaerae.o__Phycisphaerales.f__Phycisphaeraceae		2.58741		-
p__Halanaerobiaeota		1.21635		-
p__Latescibacterota.c__Latescibacteria		2.59656		-
p__Elusimicrobiota.c__Rs-M47.o__norank_c__Rs-M47.f__norank_o__norank_c__Rs-M47.g__norank_f__norank_o__norank_c__Rs-M47		0		-
p__Firmicutes.c__Clostridia.o__Clostridiales.f__norank_o__Clostridiales		1.86956		-
p__SAR324_cladeMarine_group_B		2.60551		-
p__Firmicutes.c__Bacilli.o__Bacillales.f__Planococcaceae.g__Sporosarcina		2.92815		0.0495346
p__Myxococcota.c__Polyangia.o__PS-B29.f__norank_o__PS-B29.g__norank_f__norank_o__PS-B29		1.39244		-
p__Firmicutes.c__BRH-c20a.o__norank_c__BRH-c20a		2.21635		0.0495346
p__Firmicutes.c__Bacilli.o__Haloplasmatales		1.76041		-
p__FCPU426		2.7215		-
p__Actinobacteriota.c__Actinobacteria.o__Corynebacteriales.f__Nocardiaceae.g__Nocardia		3.14063		0.0495346
p__Proteobacteria.c__Gammaproteobacteria.o__Burkholderiales.f__Sutterellaceae		3.22707		-
p__Firmicutes.c__Bacilli.o__Bacillales.f__Planococcaceae.g__Rummeliibacillus		2.19407		-
p__Acidobacteriota.c__Vicinamibacteria.o__Vicinamibacterales.f__Vicinamibacteraceae.g__norank_f__Vicinamibacteraceae		3.13016		0.0495346
p__Firmicutes.c__Clostridia.o__Lachnospirales.f__unclassified_o__Lachnospirales		1.69347		-
p__Acidobacteriota.c__Blastocatellia.o__unclassified_c__Blastocatellia.f__unclassified_c__Blastocatellia.g__unclassified_c__Blastocatellia		1.21635		-
p__Armatimonadota.c__DG-56.o__norank_c__DG-56.f__norank_o__norank_c__DG-56		2.96064		0.0495346
p__Proteobacteria.c__Gammaproteobacteria.o__Xanthomonadales.f__Rhodanobacteraceae.g__Mizugakiibacter		1.51738		-
p__Actinobacteriota.c__Actinobacteria.o__unclassified_c__Actinobacteria		3.29733		-
p__Acidobacteriota.c__Vicinamibacteria.o__Vicinamibacterales.f__Vicinamibacteraceae		3.16817		0.0495346
p__Patescibacteria.c__Parcubacteria		3.38953		-
p__Proteobacteria.c__Gammaproteobacteria.o__Coxiellales.f__Coxiellaceae		2.4951		-
p__Gemmatimonadota.c__unclassified_p__Gemmatimonadota		1.39244		-
p__Verrucomicrobiota.c__Chlamydiae.o__Chlamydiales.f__Parachlamydiaceae.g__unclassified_f__Parachlamydiaceae		2.17059		0.0495346
p__Firmicutes.c__Clostridia.o__Oscillospirales.f__Ethanoligenenaceae.g__unclassified_f__Ethanoligenenaceae		1.39244		-
p__Actinobacteriota.c__Actinobacteria.o__Propionibacteriales.f__Nocardioidaceae.g__Kribbella		1.51738		-
p__TA06		2.68617		-
p__WS4		2.4468		-
p__Desulfobacterota.c__norank_p__Desulfobacterota		3.44295		-
p__Firmicutes.c__Negativicutes.o__unclassified_c__Negativicutes.f__unclassified_c__Negativicutes		1.51738		-
p__Proteobacteria.c__Alphaproteobacteria.o__Azospirillales.f__unclassified_o__Azospirillales		2.58741		0.0495346
p__Firmicutes.c__unclassified_p__Firmicutes.o__unclassified_p__Firmicutes.f__unclassified_p__Firmicutes		2.70065		-
p__Dadabacteria.c__Dadabacteriia.o__Dadabacteriales.f__norank_o__Dadabacteriales.g__norank_f__norank_o__Dadabacteriales		2.11944		-
p__Cyanobacteria.c__Vampirivibrionia.o__Vampirovibrionales.f__Vampirovibrionaceae		1.61429		-
p__Proteobacteria.c__Gammaproteobacteria.o__Methylococcales.f__Methylomonadaceae.g__Methylomonas		3.0552		-
p__Proteobacteria.c__Alphaproteobacteria.o__Rhizobiales.f__Beijerinckiaceae.g__Rhodoblastus		2.11944		-
p__Bacteroidota.c__Bacteroidia.o__Bacteroidales.f__Bacteroidetes_vadinHA17		3.70207		0.0495346
p__Chloroflexi.c__Anaerolineae.o__SBR1031.f__norank_o__SBR1031		4.1328		-
p__Actinobacteriota.c__Acidimicrobiia.o__Microtrichales.f__Ilumatobacteraceae		3.45061		-
p__Gemmatimonadota.c__Gemmatimonadetes.o__Gemmatimonadales.f__Gemmatimonadaceae.g__norank_f__Gemmatimonadaceae		4.12963		-
p__Chloroflexi.c__Anaerolineae.o__C10-SB1A		2.39244		-
p__Bacteroidota.c__Bacteroidia.o__Chitinophagales.f__Saprospiraceae		1.95671		-
p__Desulfobacterota.c__Syntrophia.o__Syntrophales.f__unclassified_o__Syntrophales		0		-
p__Bacteroidota.c__Bacteroidia.o__Bacteroidales.f__Prolixibacteraceae		2.9872		-
p__Firmicutes.c__Clostridia.o__Clostridiales.f__Oxobacteraceae.g__Oxobacter		2.84474		-
p__Chloroflexi.c__Anaerolineae.o__norank_c__Anaerolineae.f__norank_o__norank_c__Anaerolineae.g__norank_f__norank_o__norank_c__Anaerolineae		3.10844		0.0495346
p__Proteobacteria.c__Gammaproteobacteria.o__Burkholderiales.f__Gallionellaceae	GM	3.9981	3.4253	0.0495346
p__Planctomycetota.c__Phycisphaerae.o__unclassified_c__Phycisphaerae.f__unclassified_c__Phycisphaerae		2.02926		0.0495346
p__Proteobacteria.c__Alphaproteobacteria.o__Caulobacterales		3.38661		-
p__Patescibacteria.c__CPR2.o__norank_c__CPR2.f__norank_o__norank_c__CPR2		1.86956		-
p__Proteobacteria.c__Gammaproteobacteria.o__Burkholderiales.f__Sulfuricellaceae		3.02926		-
p__Chloroflexi.c__Dehalococcoidia.o__SAR202_clade.f__norank_o__SAR202_clade.g__norank_f__norank_o__SAR202_clade		1.69347		-
p__Proteobacteria.c__Alphaproteobacteria.o__Reyranellales.f__Reyranellaceae		2.90209		-
p__Proteobacteria.c__Gammaproteobacteria.o__Ectothiorhodospirales.f__Thioalkalispiraceae.g__Thioalkalispira-Sulfurivermis		2.47162		-
p__Patescibacteria.c__ABY1.o__Candidatus_Magasanikbacteria		2.60551		-
p__Bacteroidota.c__Bacteroidia.o__Bacteroidales.f__Dysgonomonadaceae.g__norank_f__Dysgonomonadaceae		1.39244		-
p__Patescibacteria.c__unclassified_p__Patescibacteria.o__unclassified_p__Patescibacteria.f__unclassified_p__Patescibacteria.g__unclassified_p__Patescibacteria		2.56853		0.0495346
p__Proteobacteria.c__Gammaproteobacteria.o__Burkholderiales.f__Sulfuricellaceae.g__Sulfuricella		2.90209		-
p__Proteobacteria.c__Gammaproteobacteria.o__Xanthomonadales.f__Xanthomonadaceae.g__Pseudoxanthomonas		1.69347		-
p__Bacteroidota.c__Bacteroidia.o__Bacteroidales.f__Tannerellaceae.g__Macellibacteroides		1.21635		-
p__Actinobacteriota.c__MB-A2-108.o__norank_c__MB-A2-108		3.30448		0.0495346
p__Bacteroidota.c__Bacteroidia.o__Cytophagales.f__Microscillaceae.g__norank_f__Microscillaceae		2.09141		0.0495346
p__Cyanobacteria.c__Cyanobacteriia.o__Synechococcales.f__Cyanobiaceae		2.6635		0.0495346
p__Bacteroidota.c__Bacteroidia.o__Sphingobacteriales.f__S15A-MN91		2.48352		-
p__Firmicutes.c__Clostridia.o__Peptostreptococcales-Tissierellales.f__norank_o__Peptostreptococcales-Tissierellales.g__Tissierella		1.69347		-
p__Methylomirabilota.c__Methylomirabilia.o__Rokubacteriales.f__WX65.g__norank_f__WX65		2.09141		-
p__Proteobacteria.c__Alphaproteobacteria.o__Rhodobacterales		2.25774		-
p__Patescibacteria.c__Gracilibacteria.o__Candidatus_Abawacabacteria.f__norank_o__Candidatus_Abawacabacteria.g__norank_f__norank_o__Candidatus_Abawacabacteria		2.42047		0.0495346
p__norank_k__norank.c__norank_p__norank.o__norank_c__norank_p__norank.f__norank_o__norank_c__norank_p__norank		1.86956		-
p__Acidobacteriota.c__Blastocatellia.o__Pyrinomonadales		2.48352		-
p__unclassified_k__norank_d__Bacteria.c__unclassified_k__norank_d__Bacteria.o__unclassified_k__norank_d__Bacteria.f__unclassified_k__norank_d__Bacteria		3.99774		0.0495346
p__Desulfobacterota.c__Desulfobulbia.o__Desulfobulbales.f__Desulfocapsaceae.g__norank_f__Desulfocapsaceae		1.91532		-
p__Bacteroidota.c__Kryptonia.o__Kryptoniales.f__BSV26.g__norank_f__BSV26		3.929		0.0495346
p__Firmicutes.c__Clostridia.o__Clostridiales.f__norank_o__Clostridiales.g__norank_f__norank_o__Clostridiales		1.86956		-
p__Chloroflexi.c__Anaerolineae.o__Anaerolineales.f__Anaerolineaceae.g__Anaerolineaceae_UCG-001		0		-
p__Proteobacteria.c__Alphaproteobacteria.o__Rhizobiales.f__Xanthobacteraceae.g__Xanthobacter		1.51738		-
p__Actinobacteriota.c__Actinobacteria.o__Micromonosporales.f__Micromonosporaceae		4.40274		-
p__Patescibacteria.c__Parcubacteria.o__norank_c__Parcubacteria.f__norank_o__norank_c__Parcubacteria.g__norank_f__norank_o__norank_c__Parcubacteria		2.87436		0.0495346
p__Fibrobacterota.c__Chitinivibrionia		2.82913		-
p__Acidobacteriota.c__Acidobacteriae.o__GOUTB8.f__norank_o__GOUTB8		2.56853		-
p__Chloroflexi.c__Ktedonobacteria.o__Ktedonobacterales		4.5046		-
p__Cyanobacteria.c__Cyanobacteriia.o__Cyanobacteriales.f__Microcystaceae.g__Microcystis_PCC-7914		1.76041		-
p__Firmicutes.c__Clostridia.o__Peptococcales.f__Peptococcaceae.g__norank_f__Peptococcaceae		1.51738		-
p__Patescibacteria.c__Microgenomatia.o__unclassified_c__Microgenomatia.f__unclassified_c__Microgenomatia		1.69347		-
p__Patescibacteria.c__Saccharimonadia.o__Saccharimonadales.f__Saccharimonadaceae.g__TM7a		2.53857		0.0495346
p__Chloroflexi.c__Ktedonobacteria.o__unclassified_c__Ktedonobacteria.f__unclassified_c__Ktedonobacteria.g__unclassified_c__Ktedonobacteria		0		-
p__Chloroflexi.c__Gitt-GS-136		3.15587		-
p__Chloroflexi.c__Chloroflexia.o__unclassified_c__Chloroflexia.f__unclassified_c__Chloroflexia		1.21635		-
p__Verrucomicrobiota.c__Chlamydiae.o__LD1-PA32		1.91532		0.036904
p__Bdellovibrionota.c__Bdellovibrionia.o__Bacteriovoracales.f__Bacteriovoracaceae.g__Peredibacter		0		-
p__Actinobacteriota.c__Actinobacteria.o__Pseudonocardiales.f__Pseudonocardiaceae.g__Pseudonocardia		2.17059		-
p__Proteobacteria.c__Gammaproteobacteria.o__Nitrosococcales		1.61429		-
p__Proteobacteria.c__Gammaproteobacteria.o__Enterobacterales.f__Yersiniaceae.g__Serratia		1.76041		-
p__Proteobacteria.c__Alphaproteobacteria.o__Rickettsiales.f__unclassified_o__Rickettsiales		1.61429		-
p__Margulisbacteria.c__norank_p__Margulisbacteria		1.76041		-
p__WS2.c__norank_p__WS2.o__norank_c__norank_p__WS2.f__norank_o__norank_c__norank_p__WS2		2.80181		-
p__Bacteroidota.c__Bacteroidia.o__Flavobacteriales.f__Crocinitomicaceae.g__Fluviicola		1.21635		-
p__Planctomycetota.c__Planctomycetes.o__norank_c__Planctomycetes.f__norank_o__norank_c__Planctomycetes		1.39244		-
p__Bacteroidota.c__Ignavibacteria.o__Ignavibacteriales.f__SR-FBR-L83		1.9945		-
p__Proteobacteria.c__Gammaproteobacteria.o__Acidiferrobacterales		3.36247		-
p__Proteobacteria.c__Gammaproteobacteria.o__HOC36.f__norank_o__HOC36.g__norank_f__norank_o__HOC36		3.05204		0.0495346
p__Firmicutes.c__Clostridia.o__Lachnospirales.f__Defluviitaleaceae.g__Defluviitaleaceae_UCG-011		1.51738		-
p__Bacteroidota.c__Chlorobia		0.915317		-
p__Patescibacteria.c__Saccharimonadia.o__Saccharimonadales.f__unclassified_o__Saccharimonadales.g__unclassified_o__Saccharimonadales		2.74783		-
p__Cyanobacteria.c__Cyanobacteriia.o__Leptolyngbyales.f__Leptolyngbyaceae.g__TG-45		0.915317		-
p__Chloroflexi.c__Ktedonobacteria.o__Ktedonobacterales.f__Ktedonobacteraceae.g__1921-3		2.8598		-
p__Chloroflexi.c__Ktedonobacteria.o__Ktedonobacterales.f__Ktedonobacteraceae.g__1921-2		1.39244		-
p__Firmicutes.c__Clostridia.o__Clostridiales.f__Caloramatoraceae		3.36092		-
p__Patescibacteria.c__ABY1.o__unclassified_c__ABY1.f__unclassified_c__ABY1		2.70771		-
p__Patescibacteria.c__Microgenomatia.o__Candidatus_Levybacteria.f__norank_o__Candidatus_Levybacteria.g__norank_f__norank_o__Candidatus_Levybacteria		1.21635		-
p__Proteobacteria.c__Alphaproteobacteria.o__Ferrovibrionales.f__norank_o__Ferrovibrionales		1.21635		-
p__Verrucomicrobiota.c__Lentisphaeria.o__Oligosphaerales		1.21635		-
p__Proteobacteria.c__Gammaproteobacteria.o__Burkholderiales.f__Rhodocyclaceae.g__C39		1.39244		-
p__Latescibacterota.c__norank_p__Latescibacterota.o__norank_c__norank_p__Latescibacterota.f__norank_o__norank_c__norank_p__Latescibacterota.g__norank_f__norank_o__norank_c__norank_p__Latescibacterota		3.78101		-
p__Patescibacteria.c__Microgenomatia.o__Candidatus_Pacebacteria.f__norank_o__Candidatus_Pacebacteria.g__norank_f__norank_o__Candidatus_Pacebacteria		0.915317		-
p__Chloroflexi.c__unclassified_p__Chloroflexi.o__unclassified_p__Chloroflexi.f__unclassified_p__Chloroflexi.g__unclassified_p__Chloroflexi		3.50527		-
p__Bacteroidota.c__Bacteroidia.o__Sphingobacteriales.f__S15A-MN91.g__norank_f__S15A-MN91		2.48352		-
p__Firmicutes.c__Negativicutes.o__Veillonellales-Selenomonadales.f__Sporomusaceae.g__Acetonema		1.21635		-
p__MBNT15		3.51301		0.0495346
p__Elusimicrobiota.c__Endomicrobia.o__Endomicrobiales.f__Endomicrobiaceae		2.61429		-
p__Chloroflexi.c__Chloroflexia.o__Chloroflexales.f__Chloroflexaceae.g__Chloronema		1.61429		-
p__Acidobacteriota.c__Thermoanaerobaculia.o__Thermoanaerobaculales.f__Thermoanaerobaculaceae.g__Thermoanaerobaculum		3.51411		-
p__Chloroflexi.c__Ktedonobacteria.o__C0119		3.74526		-
p__Poribacteria.c__norank_p__Poribacteria.o__norank_c__norank_p__Poribacteria.f__norank_o__norank_c__norank_p__Poribacteria		1.39244		-
p__Bacteroidota.c__Bacteroidia.o__Sphingobacteriales.f__KD1-131		1.81841		0.0495346
p__Patescibacteria.c__Parcubacteria.o__unclassified_c__Parcubacteria.f__unclassified_c__Parcubacteria.g__unclassified_c__Parcubacteria		2.88844		-
p__Bacteroidota.c__Kryptonia		3.93651		0.0495346
p__Armatimonadota.c__unclassified_p__Armatimonadota.o__unclassified_p__Armatimonadota.f__unclassified_p__Armatimonadota		2.02926		-
p__Desulfobacterota.c__Syntrophia.o__Syntrophales.f__Smithellaceae.g__Smithella		2.40668		-
p__Bdellovibrionota.c__Oligoflexia.o__Silvanigrellales.f__Silvanigrellaceae.g__norank_f__Silvanigrellaceae		1.39244		-
p__Planctomycetota.c__BD7-11		2.29553		-
p__Firmicutes.c__Moorellia		0		-
p__Cyanobacteria.c__unclassified_p__Cyanobacteria.o__unclassified_p__Cyanobacteria	GM	3.7678	3.32251	0.0495346
p__Nitrospinota		2.61429		-
p__Chloroflexi.c__AD3.o__norank_c__AD3.f__norank_o__norank_c__AD3		3.41086		0.0495346
p__Proteobacteria.c__Gammaproteobacteria.o__Burkholderiales.f__Rhodocyclaceae.g__Uliginosibacterium		0.915317		-
p__Bacteroidota.c__unclassified_p__Bacteroidota		1.95671		-
p__Proteobacteria.c__Gammaproteobacteria.o__Burkholderiales		4.74578		-
p__Acidobacteriota.c__Vicinamibacteria.o__Vicinamibacterales.f__Vicinamibacteraceae.g__Luteitalea		2.09141		-
p__Firmicutes.c__Clostridia.o__Oscillospirales.f__Ruminococcaceae.g__Caproiciproducens		2.4951		-
p__Chloroflexi.c__Anaerolineae.o__Anaerolineales.f__Anaerolineaceae.g__Leptolinea		3.10844		-
p__Proteobacteria.c__Alphaproteobacteria.o__Acetobacterales.f__Acetobacteraceae.g__unclassified_f__Acetobacteraceae		2.8598		-
p__Margulisbacteria.c__norank_p__Margulisbacteria.o__norank_c__norank_p__Margulisbacteria.f__norank_o__norank_c__norank_p__Margulisbacteria.g__norank_f__norank_o__norank_c__norank_p__Margulisbacteria		1.76041		-
p__Proteobacteria.c__Gammaproteobacteria.o__Steroidobacterales		3.11122		-
p__Firmicutes.c__Bacilli		5.37728		-
p__Actinobacteriota.c__Acidimicrobiia.o__Microtrichales.f__norank_o__Microtrichales		3.25971		-
p__Acidobacteriota.c__Subgroup_18.o__norank_c__Subgroup_18.f__norank_o__norank_c__Subgroup_18.g__norank_f__norank_o__norank_c__Subgroup_18		3.871		-
p__Acidobacteriota.c__Holophagae.o__Holophagales.f__Holophagaceae		3.01223		-
p__Caldisericota.c__Caldisericia.o__Caldisericales		1.9945		-
p__Nitrospirota.c__Leptospirillia.o__Leptospirillales.f__Leptospirillaceae.g__Leptospirillum		1.39244		-
p__Proteobacteria.c__Alphaproteobacteria.o__Rhodospirillales.f__Magnetospirillaceae		1.69347		-
p__Proteobacteria.c__Alphaproteobacteria.o__Rhodospirillales.f__Magnetospirillaceae.g__Magnetospirillum		1.69347		-
p__Fusobacteriota		1.21635		-
p__Actinobacteriota.c__Actinobacteria.o__Frankiales.f__Geodermatophilaceae.g__unclassified_f__Geodermatophilaceae		0.915317		-
p__Proteobacteria.c__Alphaproteobacteria.o__Rhizobiales.f__Devosiaceae		2.67874		0.0495346
p__Proteobacteria.c__Gammaproteobacteria.o__Ectothiorhodospirales.f__Thioalkalispiraceae		2.47162		-
p__Elusimicrobiota.c__unclassified_p__Elusimicrobiota		1.86956		-
p__Cyanobacteria.c__Cyanobacteriia.o__Chloroplast		3.99123		-
p__Myxococcota.c__Polyangia.o__Polyangiales.f__Eel-36e1D6		2.06144		-
p__Proteobacteria.c__Alphaproteobacteria.o__Zavarziniales		1.76041		-
p__Actinobacteriota.c__WCHB1-81.o__norank_c__WCHB1-81.f__norank_o__norank_c__WCHB1-81.g__norank_f__norank_o__norank_c__WCHB1-81		1.51738		-
p__Firmicutes.c__Bacilli.o__Brevibacillales.f__Brevibacillaceae		2.25774		-
p__Acidobacteriota.c__Aminicenantia.o__Aminicenantales.f__norank_o__Aminicenantales.g__norank_f__norank_o__Aminicenantales		3.63877		-
p__Actinobacteriota.c__Actinobacteria.o__Frankiales.f__Acidothermaceae		3.59656		0.0495346
p__Firmicutes.c__Bacilli.o__Paenibacillales.f__Paenibacillaceae.g__Cohnella		2.59656		0.0495346
p__Actinobacteriota.c__Coriobacteriia.o__OPB41.f__norank_o__OPB41		3.44166		-
p__Proteobacteria.c__Alphaproteobacteria.o__Rhizobiales.f__KF-JG30-B3		2.90654		0.0495346
p__Bacteroidota.c__Bacteroidia.o__Sphingobacteriales.f__AKYH767.g__norank_f__AKYH767		2.31326		-
p__Bdellovibrionota.c__Oligoflexia.o__0319-6G20.f__norank_o__0319-6G20.g__norank_f__norank_o__0319-6G20		3.22067		-
p__Firmicutes.c__Clostridia.o__Lachnospirales.f__Lachnospiraceae		3.21635		-
p__Myxococcota.c__Myxococcia.o__Myxococcales.f__Vulgatibacteraceae		2.31326		-
p__Planctomycetota.c__Phycisphaerae.o__unclassified_c__Phycisphaerae		2.02926		0.0495346
p__NB1-j.c__norank_p__NB1-j.o__norank_c__norank_p__NB1-j.f__norank_o__norank_c__norank_p__NB1-j		2.88844		0.0495346
p__Bdellovibrionota.c__Bdellovibrionia.o__Bdellovibrionales.f__Bdellovibrionaceae		2.79613		-
p__Chloroflexi.c__AD3.o__norank_c__AD3.f__norank_o__norank_c__AD3.g__norank_f__norank_o__norank_c__AD3		3.41086		0.0495346
p__Proteobacteria.c__Gammaproteobacteria.o__Xanthomonadales.f__Rhodanobacteraceae		3.49965		-
p__Proteobacteria.c__Gammaproteobacteria.o__Burkholderiales.f__Burkholderiaceae.g__Burkholderia-Caballeronia-Paraburkholderia		2.59656		0.0495346
p__Bacteroidota.c__Bacteroidia.o__unclassified_c__Bacteroidia.f__unclassified_c__Bacteroidia.g__unclassified_c__Bacteroidia		1.61429		-
p__Proteobacteria.c__Gammaproteobacteria.o__Burkholderiales.f__Oxalobacteraceae.g__Undibacterium		1.81841		0.036904
p__Acidobacteriota.c__Holophagae.o__Subgroup_7.f__norank_o__Subgroup_7.g__norank_f__norank_o__Subgroup_7		3.96916		-
p__Proteobacteria.c__Gammaproteobacteria.o__Pseudomonadales.f__Moraxellaceae.g__Perlucidibaca		0		-
p__Firmicutes.c__Sulfobacillia.o__Sulfobacillales.f__Sulfobacillaceae		1.51738		-
p__Bacteroidota.c__Bacteroidia.o__Bacteroidales.f__Prolixibacteraceae.g__BSV13		2.91964		-
p__Acidobacteriota.c__Subgroup_21.o__norank_c__Subgroup_21		2.4468		-
p__Proteobacteria.c__Alphaproteobacteria.o__Rickettsiales.f__Rickettsiaceae		0.915317		-
p__Armatimonadota.c__Fimbriimonadia.o__Fimbriimonadales.f__Fimbriimonadaceae		2.31326		-
p__Firmicutes.c__Clostridia.o__norank_c__Clostridia.f__Gracilibacteraceae.g__Lutispora		2.40668		-
p__Fusobacteriota.c__Fusobacteriia		1.21635		-
p__Patescibacteria.c__Parcubacteria.o__Candidatus_Kaiserbacteria.f__norank_o__Candidatus_Kaiserbacteria.g__norank_f__norank_o__Candidatus_Kaiserbacteria		1.91532		-
p__Chloroflexi.c__Anaerolineae.o__Anaerolineales.f__Anaerolineaceae.g__norank_f__Anaerolineaceae		4.22897		-
p__Proteobacteria.c__Gammaproteobacteria.o__Coxiellales.f__Coxiellaceae.g__Coxiella		2.4951		-
p__Patescibacteria.c__ABY1.o__Candidatus_Komeilibacteria.f__norank_o__Candidatus_Komeilibacteria		2.19407		-
p__Desulfobacterota.c__Desulfomonilia.o__Desulfomonilales		3.12214		0.0495346
p__Firmicutes.c__Thermovenabulia		1.51738		-
p__Firmicutes.c__Bacilli.o__Thermoactinomycetales.f__Thermoactinomycetaceae.g__Kroppenstedtia		1.61429		-
p__Verrucomicrobiota.c__Verrucomicrobiae.o__Opitutales.f__Opitutaceae		2.43383		0.0495346
p__Proteobacteria.c__Alphaproteobacteria.o__Rhizobiales.f__A0839		2.45938		0.0495346
p__Chloroflexi.c__SHA-26.o__norank_c__SHA-26.f__norank_o__norank_c__SHA-26.g__norank_f__norank_o__norank_c__SHA-26		2.97601		-
p__Proteobacteria.c__Alphaproteobacteria.o__Azospirillales.f__Azospirillaceae.g__Azospirillum		2.02926		-
p__Proteobacteria.c__Alphaproteobacteria.o__Acetobacterales.f__Acetobacteraceae.g__Acidicaldus		2.31326		-
p__Proteobacteria.c__Alphaproteobacteria.o__Rhizobiales.f__Beijerinckiaceae.g__Methylobacterium-Methylorubrum		2.43383		-
p__Proteobacteria.c__Gammaproteobacteria.o__Cellvibrionales.f__Cellvibrionaceae.g__Cellvibrio		2.06144		-
p__Actinobacteriota.c__Actinobacteria.o__Streptomycetales		3.75793		-
p__Firmicutes.c__Clostridia.o__norank_c__Clostridia.f__Hungateiclostridiaceae.g__Pseudobacteroides		1.61429		-
p__Desulfobacterota.c__Desulfuromonadia.o__Geobacterales		3.83124		-
p__Proteobacteria.c__Gammaproteobacteria.o__Burkholderiales.f__Rhodocyclaceae.g__Azospira		1.76041		-
p__Firmicutes.c__Bacilli.o__Bacillales.f__Bacillaceae.g__norank_f__Bacillaceae		1.21635		-
p__Proteobacteria.c__Alphaproteobacteria.o__Reyranellales.f__Reyranellaceae.g__Reyranella		2.81841		-
p__Patescibacteria.c__Gracilibacteria.o__Candidatus_Peregrinibacteria.f__norank_o__Candidatus_Peregrinibacteria.g__norank_f__norank_o__Candidatus_Peregrinibacteria		2.74139		0.0495346
p__Deferrisomatota.c__Defferrisomatia.o__Defferrisomatales.f__Defferrisomataceae		2.31326		-
p__Desulfobacterota.c__Desulfobulbia.o__Desulfobulbales.f__unclassified_o__Desulfobulbales		1.51738		-
p__Chloroflexi.c__Anaerolineae.o__norank_c__Anaerolineae		3.10844		0.0495346
p__Patescibacteria.c__unclassified_p__Patescibacteria		2.56853		0.0495346
p__Firmicutes.c__Clostridia.o__Monoglobales		1.39244		-
p__Campilobacterota.c__Campylobacteria.o__Campylobacterales.f__Sulfurospirillaceae		1.21635		-
p__Actinobacteriota.c__Actinobacteria.o__unclassified_c__Actinobacteria.f__unclassified_c__Actinobacteria		3.29733		-
p__Verrucomicrobiota.c__Verrucomicrobiae.o__Opitutales.f__Puniceicoccaceae.g__Verruc-01		1.21635		-
p__Desulfobacterota.c__Desulfobulbia.o__Desulfobulbales.f__Desulfobulbaceae		2.71466		-
p__Planctomycetota.c__Pla3_lineage.o__norank_c__Pla3_lineage.f__norank_o__norank_c__Pla3_lineage.g__norank_f__norank_o__norank_c__Pla3_lineage		2.23754		-
p__Acidobacteriota.c__Subgroup_21.o__norank_c__Subgroup_21.f__norank_o__norank_c__Subgroup_21.g__norank_f__norank_o__norank_c__Subgroup_21		2.4468		-
p__Proteobacteria.c__Gammaproteobacteria.o__Methylococcales.f__Methylococcaceae.g__Methyloparacoccus		1.21635		-
p__Actinobacteriota.c__Actinobacteria.o__Propionibacteriales.f__Nocardioidaceae.g__Marmoricola		1.21635		-
p__Verrucomicrobiota.c__Verrucomicrobiae.o__Opitutales.f__Opitutaceae.g__Opitutus		1.86956		-
p__Firmicutes.c__Bacilli.o__Paenibacillales.f__Paenibacillaceae.g__norank_f__Paenibacillaceae		2.23754		-
p__Actinobacteriota.c__Thermoleophilia.o__norank_c__Thermoleophilia.f__norank_o__norank_c__Thermoleophilia		2.02926		-
p__Cyanobacteria.c__Cyanobacteriia.o__Cyanobacteriales.f__Coleofasciculaceae		1.69347		-
p__Patescibacteria.c__Berkelbacteria.o__norank_c__Berkelbacteria.f__norank_o__norank_c__Berkelbacteria.g__norank_f__norank_o__norank_c__Berkelbacteria		1.86956		-
p__Acidobacteriota.c__Blastocatellia.o__Blastocatellales.f__Blastocatellaceae.g__unclassified_f__Blastocatellaceae		2.33029		-
p__Nitrospirota.c__Thermodesulfovibrionia	GM	4.44153	3.72101	0.0495346
p__Spirochaetota.c__MVP-15.o__norank_c__MVP-15		1.81841		-
p__Chloroflexi.c__Ktedonobacteria.o__unclassified_c__Ktedonobacteria.f__unclassified_c__Ktedonobacteria		0		-
p__Spirochaetota.c__Spirochaetia.o__Spirochaetales		3.62374		-
p__Firmicutes.c__Negativicutes.o__Veillonellales-Selenomonadales.f__Sporomusaceae		3.30977		-
p__Actinobacteriota.c__unclassified_p__Actinobacteriota.o__unclassified_p__Actinobacteriota.f__unclassified_p__Actinobacteriota.g__unclassified_p__Actinobacteriota		1.95671		-
p__Elusimicrobiota.c__Elusimicrobia.o__FCPU453		1.86956		0.0463016
p__Proteobacteria.c__Gammaproteobacteria.o__Burkholderiales.f__Rhodocyclaceae.g__unclassified_f__Rhodocyclaceae		3.32015		-
p__Dependentiae.c__Babeliae.o__Babeliales.f__UBA12409.g__norank_f__UBA12409		1.39244		-
p__Nitrospirota.c__Nitrospiria.o__Nitrospirales.f__Nitrospiraceae		3.21417		0.0495346
p__Actinobacteriota.c__Actinobacteria.o__Propionibacteriales.f__Propionibacteriaceae.g__unclassified_f__Propionibacteriaceae		1.61429		-
p__Chloroflexi.c__Anaerolineae.o__SJA-15		4.23463		-
p__Cyanobacteria.c__Cyanobacteriia.o__Cyanobacteriales.f__unclassified_o__Cyanobacteriales.g__unclassified_o__Cyanobacteriales		1.21635		-
p__Bacteroidota.c__Bacteroidia.o__Sphingobacteriales.f__norank_o__Sphingobacteriales.g__norank_f__norank_o__Sphingobacteriales		2.06144		0.0463016
p__Planctomycetota.c__Phycisphaerae.o__Tepidisphaerales.f__WD2101_soil_group.g__norank_f__WD2101_soil_group		1.69347		-
p__Myxococcota.c__Myxococcia.o__Myxococcales.f__Myxococcaceae.g__KD3-10		1.9945		0.0495346
p__Desulfobacterota.c__Desulfuromonadia.o__Geobacterales.f__Geobacteraceae.g__unclassified_f__Geobacteraceae		2.85484		-
p__Verrucomicrobiota.c__Verrucomicrobiae.o__unclassified_c__Verrucomicrobiae.f__unclassified_c__Verrucomicrobiae.g__unclassified_c__Verrucomicrobiae		2.02926		-
p__Patescibacteria.c__ABY1.o__Candidatus_Magasanikbacteria.f__norank_o__Candidatus_Magasanikbacteria.g__norank_f__norank_o__Candidatus_Magasanikbacteria		2.60551		-
p__Verrucomicrobiota.c__Verrucomicrobiae.o__Pedosphaerales.f__Pedosphaeraceae.g__ADurb_Bin063-1		3.24165		-
p__Actinobacteriota.c__Actinobacteria.o__Micrococcales.f__Microbacteriaceae.g__Leifsonia		2.42047		-
p__Planctomycetota.c__Phycisphaerae.o__Phycisphaerales.f__AKAU3564_sediment_group.g__norank_f__AKAU3564_sediment_group		2.42047		-
p__Verrucomicrobiota.c__Verrucomicrobiae.o__Chthoniobacterales.f__Chthoniobacteraceae.g__unclassified_f__Chthoniobacteraceae		1.81841		-
p__Acidobacteriota.c__Subgroup_25.o__norank_c__Subgroup_25.f__norank_o__norank_c__Subgroup_25		3.11122		-
p__Proteobacteria.c__Gammaproteobacteria.o__Burkholderiales.f__Rhodocyclaceae.g__Methyloversatilis		1.39244		-
p__Chloroflexi.c__Dehalococcoidia.o__GIF9.f__norank_o__GIF9		1.86956		-
p__Myxococcota.c__Polyangia.o__Haliangiales.f__Haliangiaceae		3.79499		-
p__Actinobacteriota.c__Actinobacteria.o__Streptosporangiales.f__Thermomonosporaceae.g__Actinomadura		2.45938		0.0495346
p__Verrucomicrobiota.c__Chlamydiae.o__Chlamydiales.f__Parachlamydiaceae.g__Neochlamydia		2.17059		-
p__Patescibacteria		3.99954		-
p__Patescibacteria.c__Kazania.o__norank_c__Kazania.f__norank_o__norank_c__Kazania		2.63132		-
p__Desulfobacterota.c__Desulfovibrionia.o__Desulfovibrionales.f__Desulfovibrionaceae		2.86471		-
p__Proteobacteria.c__Alphaproteobacteria.o__Acetobacterales.f__Acetobacteraceae.g__Roseomonas		3.10001		-
p__Chloroflexi.c__Ktedonobacteria.o__B10-SB3A.f__norank_o__B10-SB3A.g__norank_f__norank_o__B10-SB3A		1.39244		-
p__Chloroflexi.c__Dehalococcoidia.o__vadinBA26		2.58741		0.0495346
p__Proteobacteria.c__Alphaproteobacteria.o__Defluviicoccales.f__Defluviicoccaceae.g__Defluviicoccus		1.91532		-
p__Bacteroidota.c__Bacteroidia.o__Bacteroidales.f__Paludibacteraceae.g__Paludibacter		1.61429		-
p__Proteobacteria.c__Alphaproteobacteria.o__Rhizobiales.f__Xanthobacteraceae.g__Rhodopseudomonas		2.37771		-
p__Firmicutes.c__Moorellia.o__NRB23.f__norank_o__NRB23		0		-
p__Bacteroidota.c__Ignavibacteria.o__Ignavibacteriales.f__norank_o__Ignavibacteriales		2.5281		-
p__Firmicutes.c__Bacilli.o__Bacillales.f__Planococcaceae.g__Bhargavaea		1.81841		-
p__Proteobacteria.c__Alphaproteobacteria.o__norank_c__Alphaproteobacteria.f__norank_o__norank_c__Alphaproteobacteria.g__norank_f__norank_o__norank_c__Alphaproteobacteria		3.08263		-
p__Actinobacteriota.c__Actinobacteria.o__Propionibacteriales.f__Propionibacteriaceae.g__Microlunatus		2.63959		0.0495346
p__Patescibacteria.c__Microgenomatia.o__Candidatus_Collierbacteria.f__norank_o__Candidatus_Collierbacteria.g__norank_f__norank_o__Candidatus_Collierbacteria		1.39244		-
p__Acidobacteriota.c__Subgroup_11.o__norank_c__Subgroup_11.f__norank_o__norank_c__Subgroup_11		2.59656		-
p__Elusimicrobiota		3.18716		-
p__Firmicutes.c__Moorellia.o__NRB23.f__norank_o__NRB23.g__norank_f__norank_o__NRB23		0		-
p__Proteobacteria.c__Gammaproteobacteria.o__Burkholderiales.f__TRA3-20		2.64771		-
p__Cyanobacteria.c__Cyanobacteriia.o__Synechococcales		2.74139		-
p__Chloroflexi.c__NLS2-31.o__norank_c__NLS2-31		2.5281		-
p__Myxococcota.c__Myxococcia.o__Myxococcales.f__Vulgatibacteraceae.g__Vulgatibacter		2.31326		-
p__Chloroflexi.c__Chloroflexia.o__Thermomicrobiales.f__Thermomicrobiaceae.g__Nitrolancea		3.07668		-
p__FW113.c__norank_p__FW113.o__norank_c__norank_p__FW113		1.21635		-
p__Spirochaetota.c__Leptospirae.o__Leptospirales.f__Leptospiraceae.g__unclassified_f__Leptospiraceae		1.21635		-
p__Methylomirabilota.c__Methylomirabilia.o__Methylomirabilales		3.34345		-
p__Firmicutes.c__Clostridia.o__unclassified_c__Clostridia.f__unclassified_c__Clostridia		2.72823		-
p__RCP2-54.c__norank_p__RCP2-54.o__norank_c__norank_p__RCP2-54.f__norank_o__norank_c__norank_p__RCP2-54.g__norank_f__norank_o__norank_c__norank_p__RCP2-54		3.29913		-
p__Myxococcota.c__Polyangia.o__Haliangiales.f__Haliangiaceae.g__Haliangium		3.79499		-
p__Myxococcota.c__Polyangia.o__Polyangiales.f__Polyangiaceae.g__norank_f__Polyangiaceae		2.21635		-
p__Verrucomicrobiota.c__Verrucomicrobiae.o__Chthoniobacterales.f__Chthoniobacteraceae.g__Candidatus_Udaeobacter		3.24977		-
p__Actinobacteriota.c__Thermoleophilia.o__Gaiellales		4.38822		-
p__Spirochaetota.c__unclassified_p__Spirochaetota.o__unclassified_p__Spirochaetota.f__unclassified_p__Spirochaetota.g__unclassified_p__Spirochaetota		1.21635		-
p__Proteobacteria.c__Alphaproteobacteria.o__Caulobacterales.f__Caulobacteraceae.g__Phenylobacterium		3.1328		-
p__Actinobacteriota.c__Actinobacteria.o__Frankiales.f__Frankiaceae.g__Frankia		0		-
p__Planctomycetota.c__Planctomycetes.o__Pirellulales		1.21635		-
p__Myxococcota.c__Polyangia.o__MidBa8.f__norank_o__MidBa8		1.39244		-
p__Proteobacteria.c__Alphaproteobacteria.o__norank_c__Alphaproteobacteria		3.08263		-
p__Actinobacteriota.c__Thermoleophilia.o__unclassified_c__Thermoleophilia.f__unclassified_c__Thermoleophilia		1.61429		-
p__Proteobacteria.c__Gammaproteobacteria.o__Legionellales.f__Legionellaceae.g__Legionella		2.02926		-
p__Desulfobacterota.c__Syntrophorhabdia		3.47761		-
p__Bacteroidota.c__SJA-28		3.21851		0.0495346
p__Chloroflexi.c__unclassified_p__Chloroflexi		3.50527		-
p__Bacteroidota.c__Bacteroidia.o__Sphingobacteriales.f__Z4MB62.g__norank_f__Z4MB62		1.76041		-
p__Chloroflexi.c__Chloroflexia.o__Kallotenuales.f__AKIW781		0.915317		-
p__Actinobacteriota.c__Thermoleophilia.o__Solirubrobacterales.f__Solirubrobacteraceae.g__norank_f__Solirubrobacteraceae		2.61429		-
p__Firmicutes.c__Thermovenabulia.o__Thermovenabulales.f__norank_o__Thermovenabulales.g__Tepidanaerobacter		1.51738		-
p__Desulfobacterota.c__Desulfobulbia.o__Desulfobulbales.f__norank_o__Desulfobulbales.g__norank_f__norank_o__Desulfobulbales		2.37771		0.0495346
p__Bacteroidota.c__Bacteroidia.o__Bacteroidales.f__Prolixibacteraceae.g__norank_f__Prolixibacteraceae		1.91532		-
p__Myxococcota.c__bacteriap25.o__norank_c__bacteriap25		2.4951		-
p__Nitrospirota.c__unclassified_p__Nitrospirota.o__unclassified_p__Nitrospirota.f__unclassified_p__Nitrospirota		1.51738		-
p__Firmicutes.c__Desulfotomaculia.o__Desulfotomaculales.f__norank_o__Desulfotomaculales.g__Desulfotomaculum		1.76041		-
p__Nitrospirota.c__Thermodesulfovibrionia.o__unclassified_c__Thermodesulfovibrionia.f__unclassified_c__Thermodesulfovibrionia.g__unclassified_c__Thermodesulfovibrionia		2.19407		-
p__Proteobacteria.c__Gammaproteobacteria.o__Competibacterales.f__Competibacteraceae		1.61429		-
p__Gemmatimonadota.c__S0134_terrestrial_group.o__norank_c__S0134_terrestrial_group		3.3671		0.0495346
p__Bacteroidota.c__Bacteroidia.o__Flavobacteriales.f__Flavobacteriaceae		2.25774		0.036904
p__Fibrobacterota.c__Fibrobacteria.o__Fibrobacterales.f__norank_o__Fibrobacterales		2.36247		-
p__Zixibacteria.c__norank_p__Zixibacteria.o__norank_c__norank_p__Zixibacteria.f__norank_o__norank_c__norank_p__Zixibacteria		2.91964		-
p__Firmicutes.c__Negativicutes.o__Veillonellales-Selenomonadales.f__unclassified_o__Veillonellales-Selenomonadales		2.02926		-
p__Elusimicrobiota.c__Endomicrobia		2.61429		-
p__Firmicutes.c__norank_p__Firmicutes		2.06144		-
p__Bdellovibrionota.c__Bdellovibrionia.o__Bdellovibrionales		2.79613		-
p__Patescibacteria.c__ABY1.o__Candidatus_Komeilibacteria		2.19407		-
p__Bacteroidota.c__Bacteroidia.o__Cytophagales.f__Spirosomaceae.g__Lacihabitans		0		-
p__Proteobacteria.c__Alphaproteobacteria.o__Rhodobacterales.f__Rhodobacteraceae.g__unclassified_f__Rhodobacteraceae		0.915317		-
p__Firmicutes.c__Clostridia.o__norank_c__Clostridia.f__Hungateiclostridiaceae.g__HN-HF0106		1.76041		-
p__Cyanobacteria.c__unclassified_p__Cyanobacteria.o__unclassified_p__Cyanobacteria.f__unclassified_p__Cyanobacteria	GM	3.7678	3.33577	0.0495346
p__Desulfobacterota.c__Desulfomonilia		3.12214		0.0495346
p__Desulfobacterota.c__Syntrophobacteria.o__Syntrophobacterales.f__norank_o__Syntrophobacterales.g__norank_f__norank_o__Syntrophobacterales		3.29371		-
p__Actinobacteriota.c__Actinobacteria.o__Frankiales.f__Nakamurellaceae		2.37771		-
p__Desulfobacterota.c__Desulfobacteria.o__unclassified_c__Desulfobacteria.f__unclassified_c__Desulfobacteria.g__unclassified_c__Desulfobacteria		1.21635		-
p__Planctomycetota.c__Phycisphaerae.o__Phycisphaerales.f__AKAU3564_sediment_group		2.42047		-
p__Chloroflexi.c__Dehalococcoidia.o__GIF3.f__norank_o__GIF3.g__norank_f__norank_o__GIF3		1.21635		-
p__Desulfobacterota.c__Desulfarculia.o__Desulfarculales.f__Desulfarculaceae		1.39244		-
p__Desulfobacterota.c__Desulfovibrionia.o__Desulfovibrionales.f__Desulfovibrionaceae.g__Desulfovibrio		2.86471		-
p__Bacteroidota.c__Bacteroidia.o__unclassified_c__Bacteroidia		1.61429		-
p__Myxococcota.c__Polyangia.o__Polyangiales.f__Polyangiaceae.g__Minicystis		2.39244		-
p__Armatimonadota.c__Chthonomonadetes.o__Chthonomonadales.f__norank_o__Chthonomonadales.g__norank_f__norank_o__Chthonomonadales		2.75417		-
p__Caldisericota.c__Caldisericia.o__Caldisericales.f__WCHB1-02.g__norank_f__WCHB1-02		1.39244		-
p__Proteobacteria.c__Alphaproteobacteria.o__Rhizobiales.f__Kaistiaceae		1.81841		0.0463016
p__Proteobacteria.c__Alphaproteobacteria.o__unclassified_c__Alphaproteobacteria.f__unclassified_c__Alphaproteobacteria		2.84981		-
p__Gemmatimonadota.c__S0134_terrestrial_group.o__norank_c__S0134_terrestrial_group.f__norank_o__norank_c__S0134_terrestrial_group		3.3671		0.0495346
p__Chloroflexi.c__Anaerolineae.o__Anaerolineales.f__Anaerolineaceae.g__Anaerolinea		3.78278		-
p__Cyanobacteria.c__Cyanobacteriia.o__Leptolyngbyales.f__Leptolyngbyaceae.g__Alkalinema_CENA528		1.86956		-
p__Cyanobacteria.c__Cyanobacteriia.o__Thermosynechococcales.f__Thermosynechococcaceae		1.39244		-
p__Bacteroidota.c__Bacteroidia.o__Bacteroidales.f__Bacteroidetes_vadinHA17.g__norank_f__Bacteroidetes_vadinHA17		3.70207		0.0495346
p__Dependentiae.c__Babeliae.o__Babeliales.f__norank_o__Babeliales		2.11944		-
p__Firmicutes.c__Clostridia.o__Oscillospirales.f__Eubacterium_coprostanoligenes_group.g__norank_f__Eubacterium_coprostanoligenes_group		1.69347		0.036904
p__Firmicutes.c__Clostridia.o__Clostridia_UCG-014.f__norank_o__Clostridia_UCG-014		1.21635		-
p__Actinobacteriota.c__Actinobacteria.o__Micrococcales		3.74333		0.0495346
p__Firmicutes.c__Clostridia.o__Peptococcales		1.51738		-
p__Chloroflexi.c__SHA-26.o__norank_c__SHA-26.f__norank_o__norank_c__SHA-26		2.97601		-
p__Chloroflexi.c__Anaerolineae.o__MSB-5E12.f__norank_o__MSB-5E12		1.69347		0.036904
p__Proteobacteria.c__Gammaproteobacteria.o__Burkholderiales.f__TRA3-20.g__norank_f__TRA3-20		2.64771		-
p__Desulfobacterota.c__Desulfuromonadia.o__Geobacterales.f__Geobacteraceae		3.83124		-
p__Actinobacteriota.c__Acidimicrobiia.o__Microtrichales.f__unclassified_o__Microtrichales.g__unclassified_o__Microtrichales		3.24165		-
p__Actinobacteriota.c__Thermoleophilia.o__Solirubrobacterales.f__67-14.g__norank_f__67-14		3.4905		-
p__Proteobacteria.c__Gammaproteobacteria.o__Xanthomonadales.f__Rhodanobacteraceae.g__unclassified_f__Rhodanobacteraceae		0.915317		-
p__Proteobacteria.c__Gammaproteobacteria.o__KF-JG30-C25.f__norank_o__KF-JG30-C25		1.81841		0.036904
p__Dadabacteria.c__Dadabacteriia.o__Dadabacteriales		2.11944		-
p__Spirochaetota.c__Leptospirae.o__Leptospirales.f__Leptospiraceae.g__norank_f__Leptospiraceae		2.74783		-
p__Actinobacteriota.c__Actinobacteria.o__PeM15.f__norank_o__PeM15.g__norank_f__norank_o__PeM15		2.17059		-
p__Patescibacteria.c__Gracilibacteria.o__norank_c__Gracilibacteria		2.27704		-
p__Proteobacteria.c__Gammaproteobacteria.o__R7C24		2.34668		-
p__Firmicutes.c__D8A-2		1.39244		-
p__Proteobacteria.c__Gammaproteobacteria.o__Steroidobacterales.f__Steroidobacteraceae.g__Steroidobacter		1.21635		-
p__Actinobacteriota.c__Actinobacteria.o__Propionibacteriales.f__Nocardioidaceae.g__unclassified_f__Nocardioidaceae		1.21635		-
p__Spirochaetota.c__Leptospirae.o__Leptospirales.f__Leptospiraceae.g__Leptonema		2.42047		-
p__Acidobacteriota.c__Acidobacteriae.o__Subgroup_12.f__norank_o__Subgroup_12.g__norank_f__norank_o__Subgroup_12		2.02926		-
p__Cyanobacteria.c__Sericytochromatia.o__norank_c__Sericytochromatia		3.07368		-
p__Bacteroidota.c__Ignavibacteria.o__Ignavibacteriales.f__UA-50		1.69347		-
p__Chloroflexi.c__Dehalococcoidia.o__661239.f__norank_o__661239		1.86956		-
p__Chloroflexi.c__Chloroflexia.o__Thermomicrobiales.f__Thermomicrobiaceae		3.57807		-
p__norank_k__norank.c__norank_p__norank.o__norank_c__norank_p__norank.f__norank_o__norank_c__norank_p__norank.g__norank_f__norank_o__norank_c__norank_p__norank		1.86956		-
p__Desulfobacterota.c__Desulfuromonadia.o__unclassified_c__Desulfuromonadia.f__unclassified_c__Desulfuromonadia		1.61429		-
p__Sumerlaeota.c__Sumerlaeia.o__Sumerlaeales		2.76657		-
p__Bacteroidota.c__Bacteroidia.o__Bacteroidales.f__Williamwhitmaniaceae.g__Williamwhitmania		1.61429		-
p__Bdellovibrionota.c__Oligoflexia.o__Oligoflexales		2.40668		0.0495346
p__Chloroflexi.c__Ktedonobacteria.o__Ktedonobacterales.f__Ktedonobacteraceae.g__Thermosporothrix		1.9945		-
p__Patescibacteria.c__Microgenomatia.o__Candidatus_Collierbacteria		1.39244		-
p__Patescibacteria.c__Parcubacteria.o__Candidatus_Wolfebacteria.f__norank_o__Candidatus_Wolfebacteria		1.21635		-
p__Chloroflexi.c__Ktedonobacteria.o__unclassified_c__Ktedonobacteria		0		-
p__Chloroflexi.c__SHA-26		2.97601		-
p__Spirochaetota.c__Brachyspirae.o__Brachyspirales.f__Brachyspirales_Incertae_Sedis		1.39244		-
p__Proteobacteria.c__Gammaproteobacteria.o__Burkholderiales.f__Hydrogenophilaceae.g__norank_f__Hydrogenophilaceae		1.86956		-
p__WPS-2.c__norank_p__WPS-2		2.90654		-
p__Myxococcota.c__Polyangia.o__mle1-27.f__norank_o__mle1-27.g__norank_f__norank_o__mle1-27		2.97222		-
p__Acidobacteriota.c__Acidobacteriae	GM	4.47522	3.55781	0.0495346
p__Verrucomicrobiota.c__Chlamydiae.o__LD1-PA32.f__norank_o__LD1-PA32.g__norank_f__norank_o__LD1-PA32		1.91532		0.036904
p__Actinobacteriota.c__Actinobacteria.o__Corynebacteriales.f__Mycobacteriaceae.g__Mycobacterium	GM	4.22516	3.1484	0.0495346
p__Proteobacteria.c__Gammaproteobacteria.o__Burkholderiales.f__Hydrogenophilaceae.g__Thiobacillus		3.38807		-
p__Patescibacteria.c__Parcubacteria.o__Candidatus_Wolfebacteria		1.21635		-
p__Chloroflexi.c__P2-11E.o__norank_c__P2-11E		1.76041		-
p__Actinobacteriota.c__Actinobacteria.o__Micrococcales.f__Intrasporangiaceae.g__Phycicoccus		1.39244		-
p__Hydrogenedentes		2.06144		-
p__Proteobacteria.c__Gammaproteobacteria.o__PLTA13.f__norank_o__PLTA13		1.39244		-
p__Desulfobacterota.c__Syntrophobacteria.o__Syntrophobacterales.f__Syntrophobacteraceae.g__Desulforhabdus		2.21635		-
p__Proteobacteria.c__Alphaproteobacteria.o__Holosporales.f__Holosporaceae.g__norank_f__Holosporaceae		1.81841		-
p__Proteobacteria.c__Gammaproteobacteria.o__Enterobacterales.f__Erwiniaceae.g__Pantoea		2.31326		0.036904
p__Firmicutes.c__Bacilli.o__Alicyclobacillales.f__Alicyclobacillaceae		3.58834		-
p__Acidobacteriota.c__Acidobacteriae.o__Solibacterales.f__Solibacteraceae.g__Candidatus_Solibacter		3.79096		0.0495346
p__Firmicutes.c__Clostridia.o__norank_c__Clostridia.f__Hungateiclostridiaceae.g__unclassified_f__Hungateiclostridiaceae		2.92815		-
p__Proteobacteria.c__Gammaproteobacteria.o__Burkholderiales.f__Alcaligenaceae		1.76041		-
p__Gemmatimonadota.c__Gemmatimonadetes.o__Gemmatimonadales.f__Gemmatimonadaceae.g__unclassified_f__Gemmatimonadaceae		2.81294		0.0495346
p__Chloroflexi.c__Dehalococcoidia.o__unclassified_c__Dehalococcoidia.f__unclassified_c__Dehalococcoidia.g__unclassified_c__Dehalococcoidia		2.77265		-
p__unclassified_k__norank_d__Bacteria.c__unclassified_k__norank_d__Bacteria.o__unclassified_k__norank_d__Bacteria	GM	3.99774	3.02822	0.0495346
p__Firmicutes.c__Clostridia.o__Christensenellales.f__Christensenellaceae.g__norank_f__Christensenellaceae		2.14577		-
p__Patescibacteria.c__Parcubacteria.o__Candidatus_Moranbacteria.f__norank_o__Candidatus_Moranbacteria		2.78455		-
p__Bacteroidota.c__Bacteroidia.o__Bacteroidales.f__Paludibacteraceae.g__norank_f__Paludibacteraceae		2.63959		-
p__Firmicutes.c__Desulfotomaculia.o__Desulfotomaculales		2.70065		-
p__Actinobacteriota.c__Actinobacteria.o__Frankiales		4.00132		-
p__Verrucomicrobiota.c__Chlamydiae.o__Chlamydiales.f__unclassified_o__Chlamydiales		1.86956		-
p__Methylomirabilota.c__Methylomirabilia.o__Rokubacteriales		3.26362		-
p__Proteobacteria.c__Gammaproteobacteria.o__Xanthomonadales.f__Xanthomonadaceae.g__Stenotrophomonas		2.09141		-
p__Elusimicrobiota.c__unclassified_p__Elusimicrobiota.o__unclassified_p__Elusimicrobiota		1.86956		-
p__Cyanobacteria.c__Cyanobacteriia.o__Cyanobacteriales.f__Microcystaceae.g__Snowella_0TU37S04		1.61429		-
p__Firmicutes.c__Moorellia.o__Desulfitibacterales.f__Desulfitibacteraceae.g__Desulfitibacter		0		-
p__Verrucomicrobiota.c__Verrucomicrobiae.o__Methylacidiphilales		1.61429		-
p__Cyanobacteria.c__Cyanobacteriia.o__Leptolyngbyales.f__Leptolyngbyaceae.g__JSC-12		2.4951		-
p__Bacteroidota.c__Bacteroidia.o__Bacteroidales.f__Barnesiellaceae.g__norank_f__Barnesiellaceae		1.21635		-
p__Verrucomicrobiota.c__Verrucomicrobiae.o__unclassified_c__Verrucomicrobiae.f__unclassified_c__Verrucomicrobiae		2.02926		-
p__Nitrospirota.c__unclassified_p__Nitrospirota.o__unclassified_p__Nitrospirota.f__unclassified_p__Nitrospirota.g__unclassified_p__Nitrospirota		1.51738		-
p__WS4.c__norank_p__WS4.o__norank_c__norank_p__WS4		2.4468		-
p__Firmicutes.c__Desulfitobacteriia.o__Desulfitobacteriales.f__Desulfitobacteriaceae.g__Desulfosporosinus		2.80741		-
p__Bacteroidota.c__Bacteroidia.o__Bacteroidales.f__SB-5		2.95274		0.0495346
p__Acidobacteriota.c__Subgroup_21.o__norank_c__Subgroup_21.f__norank_o__norank_c__Subgroup_21		2.4468		-
p__Verrucomicrobiota.c__Verrucomicrobiae.o__Pedosphaerales.f__Pedosphaeraceae.g__Ellin516		2.23754		-
p__WOR-1.c__norank_p__WOR-1.o__norank_c__norank_p__WOR-1		2.92815		-
p__Verrucomicrobiota.c__Verrucomicrobiae.o__Opitutales.f__Puniceicoccaceae		1.21635		-
p__Myxococcota.c__Myxococcia.o__Myxococcales.f__unclassified_o__Myxococcales.g__unclassified_o__Myxococcales		1.9945		-
p__Patescibacteria.c__Gracilibacteria.o__unclassified_c__Gracilibacteria.f__unclassified_c__Gracilibacteria		1.21635		-
p__Proteobacteria.c__Alphaproteobacteria.o__Rhizobiales.f__Rhizobiaceae.g__Aureimonas		1.39244		-
p__Cloacimonadota.c__Cloacimonadia.o__Cloacimonadales.f__PBS-18		1.81841		-
p__Patescibacteria.c__Microgenomatia.o__Candidatus_Woesebacteria		2.40668		-
p__Latescibacterota.c__norank_p__Latescibacterota.o__norank_c__norank_p__Latescibacterota.f__norank_o__norank_c__norank_p__Latescibacterota		3.78101		-
p__Firmicutes.c__Clostridia.o__Christensenellales.f__Christensenellaceae.g__unclassified_f__Christensenellaceae		1.51738		-
p__Actinobacteriota.c__Acidimicrobiia.o__Microtrichales.f__Iamiaceae		2.68617		0.0495346
p__Latescibacterota.c__norank_p__Latescibacterota		3.78101		-
p__Desulfobacterota.c__unclassified_p__Desulfobacterota.o__unclassified_p__Desulfobacterota		2.14577		-
p__Bacteroidota.c__Chlorobia.o__Chlorobiales.f__Chlorobiaceae.g__Chlorobaculum		0.915317		-
p__Patescibacteria.c__Parcubacteria.o__Paceibacterales.f__Paceibacteraceae		1.76041		-
p__Myxococcota.c__unclassified_p__Myxococcota.o__unclassified_p__Myxococcota.f__unclassified_p__Myxococcota		1.39244		-
p__Bacteroidota.c__Bacteroidia.o__Flavobacteriales.f__Weeksellaceae.g__Chryseobacterium		1.21635		-
p__Actinobacteriota.c__WCHB1-81.o__norank_c__WCHB1-81		1.51738		-
p__Verrucomicrobiota.c__Verrucomicrobiae.o__Chthoniobacterales		3.27704		-
p__Proteobacteria.c__Alphaproteobacteria.o__Caulobacterales.f__Hyphomonadaceae.g__SWB02		2.75417		-
p__Planctomycetota.c__unclassified_p__Planctomycetota.o__unclassified_p__Planctomycetota.f__unclassified_p__Planctomycetota		1.9945		-
p__Chloroflexi.c__KD4-96		4.28137		-
p__Proteobacteria.c__Alphaproteobacteria.o__Zavarziniales.f__Zavarziniaceae.g__norank_f__Zavarziniaceae		1.76041		-
p__Proteobacteria.c__Gammaproteobacteria.o__JG36-TzT-191.f__norank_o__JG36-TzT-191.g__norank_f__norank_o__JG36-TzT-191		1.51738		-
p__Patescibacteria.c__Saccharimonadia.o__Saccharimonadales.f__WWH38.g__norank_f__WWH38		2.29553		-
p__Chloroflexi.c__Anaerolineae.o__Anaerolineales.f__Anaerolineaceae.g__Levilinea		1.81841		0.036904
p__Desulfobacterota.c__Desulfobacteria.o__unclassified_c__Desulfobacteria.f__unclassified_c__Desulfobacteria		1.21635		-
p__Acidobacteriota.c__Acidobacteriae.o__Acidobacteriales.f__Koribacteraceae.g__Candidatus_Koribacter		3.55778		-
p__Myxococcota.c__Polyangia.o__Polyangiales.f__BIrii41.g__norank_f__BIrii41		3.25178		-
p__Proteobacteria.c__Gammaproteobacteria.o__Burkholderiales.f__Nitrosomonadaceae.g__unclassified_f__Nitrosomonadaceae		1.61429		-
p__Verrucomicrobiota.c__Verrucomicrobiae.o__Methylacidiphilales.f__Methylacidiphilaceae.g__norank_f__Methylacidiphilaceae		1.61429		-
p__Fibrobacterota.c__Fibrobacteria.o__Fibrobacterales.f__norank_o__Fibrobacterales.g__BBMC-4		2.36247		-
p__Firmicutes.c__Bacilli.o__Bacillales		5.35981		-
p__Halanaerobiaeota.c__Halanaerobiia		1.21635		-
p__Elusimicrobiota.c__Lineage_IIc		2.06144		-
p__Elusimicrobiota.c__Lineage_IIb		2.21635		-
p__Elusimicrobiota.c__Lineage_IIa		2.45938		-
p__Proteobacteria.c__Alphaproteobacteria.o__Rhizobiales.f__Rhizobiales_Incertae_Sedis		3.36557		-
p__Firmicutes.c__Desulfotomaculia.o__Desulfotomaculales.f__norank_o__Desulfotomaculales.g__Desulfofarcimen		1.21635		-
p__Proteobacteria.c__Gammaproteobacteria.o__HOC36		3.05204		0.0495346
p__Acidobacteriota.c__Blastocatellia.o__unclassified_c__Blastocatellia.f__unclassified_c__Blastocatellia		1.21635		-
p__Cyanobacteria.c__Vampirivibrionia.o__Vampirovibrionales.f__norank_o__Vampirovibrionales.g__norank_f__norank_o__Vampirovibrionales		1.69347		-
p__Proteobacteria.c__Alphaproteobacteria.o__Caulobacterales.f__Caulobacteraceae.g__norank_f__Caulobacteraceae		2.64771		-
p__Bdellovibrionota.c__Bdellovibrionia.o__Bdellovibrionales.f__Bdellovibrionaceae.g__Bdellovibrio		2.70771		-
p__Proteobacteria.c__Gammaproteobacteria.o__Xanthomonadales		3.5508		-
p__Acidobacteriota.c__Holophagae.o__Holophagales.f__Holophagaceae.g__Holophaga		2.33029		-
p__Proteobacteria.c__Gammaproteobacteria.o__Burkholderiales.f__Methylophilaceae		2.60551		-
p__Acidobacteriota.c__Subgroup_5.o__norank_c__Subgroup_5.f__norank_o__norank_c__Subgroup_5		2.23754		-
p__Chloroflexi.c__Dehalococcoidia.o__FW22.f__norank_o__FW22.g__norank_f__norank_o__FW22		1.91532		-
p__Bacteroidota.c__Bacteroidia.o__Cytophagales.f__Amoebophilaceae		1.86956		-
p__Cyanobacteria.c__Vampirivibrionia.o__Vampirovibrionales		1.81841		-
p__Firmicutes.c__Desulfitobacteriia.o__Desulfitobacteriales		3.26167		0.0495346
p__Proteobacteria.c__Alphaproteobacteria.o__Ferrovibrionales.f__norank_o__Ferrovibrionales.g__unclassified_f__norank_o__Ferrovibrionales		1.21635		-
p__Verrucomicrobiota.c__Kiritimatiellae		2.6635		-
p__Firmicutes.c__Clostridia.o__norank_c__Clostridia.f__norank_o__norank_c__Clostridia.g__norank_f__norank_o__norank_c__Clostridia		2.02926		0.0495346
p__Spirochaetota.c__Leptospirae		3.0885		-
p__Dependentiae.c__Babeliae.o__Babeliales.f__Babeliaceae		1.81841		-
p__Deferrisomatota.c__Defferrisomatia		2.31326		-
p__Fibrobacterota.c__Fibrobacteria.o__Fibrobacterales.f__unclassified_o__Fibrobacterales.g__unclassified_o__Fibrobacterales		1.95671		-
p__Patescibacteria.c__Saccharimonadia.o__Saccharimonadales.f__S32		1.81841		-
p__Proteobacteria.c__Gammaproteobacteria.o__HOC36.f__norank_o__HOC36		3.05204		0.0495346
p__WS2.c__norank_p__WS2		2.80181		-
p__Spirochaetota.c__Leptospirae.o__Leptospirales.f__Leptospiraceae.g__RBG-16-49-21		2.61429		-
p__Elusimicrobiota.c__Lineage_IIc.o__norank_c__Lineage_IIc.f__norank_o__norank_c__Lineage_IIc.g__norank_f__norank_o__norank_c__Lineage_IIc		2.06144		-
p__Chloroflexi.c__Anaerolineae.o__Anaerolineales.f__Anaerolineaceae.g__unclassified_f__Anaerolineaceae		3.45814		-
p__Margulisbacteria.c__norank_p__Margulisbacteria.o__norank_c__norank_p__Margulisbacteria		1.76041		-
p__Proteobacteria.c__Alphaproteobacteria.o__Rhizobiales.f__Hyphomicrobiaceae.g__Pedomicrobium		3.10565		-
p__Acidobacteriota.c__Holophagae.o__Subgroup_7		3.96916		-
p__Actinobacteriota.c__Actinobacteria.o__Streptomycetales.f__Streptomycetaceae.g__unclassified_f__Streptomycetaceae		1.21635		-
p__Bacteroidota.c__Bacteroidia.o__Sphingobacteriales.f__KD3-93.g__norank_f__KD3-93		0		-
p__Cyanobacteria.c__Cyanobacteriia.o__Cyanobacteriales		3.23754		0.0495346
p__Firmicutes.c__Limnochordia.o__Limnochordales.f__Limnochordaceae.g__norank_f__Limnochordaceae		1.81841		-
p__Firmicutes.c__Desulfitobacteriia.o__Desulfitobacteriales.f__Heliobacteriaceae.g__norank_f__Heliobacteriaceae		3.04565		0.0495346
p__Proteobacteria.c__Gammaproteobacteria.o__Methylococcales.f__Methylococcaceae.g__unclassified_f__Methylococcaceae		2.37771		-
p__Myxococcota.c__Polyangia.o__Polyangiales.f__Polyangiaceae.g__Pajaroellobacter		3.46677		-
p__Bacteroidota.c__Bacteroidia.o__Chitinophagales.f__Chitinophagaceae.g__Flavisolibacter		2.59656		-
p__MBNT15.c__norank_p__MBNT15		3.51301		0.0495346
p__FCPU426.c__norank_p__FCPU426.o__norank_c__norank_p__FCPU426.f__norank_o__norank_c__norank_p__FCPU426		2.7215		-
p__Proteobacteria.c__Gammaproteobacteria.o__Burkholderiales.f__Gallionellaceae.g__unclassified_f__Gallionellaceae	GM	3.64529	3.04182	0.0495346
p__Firmicutes.c__unclassified_p__Firmicutes		2.70065		-
p__Actinobacteriota.c__Actinobacteria.o__Frankiales.f__unclassified_o__Frankiales		3.47642		-
p__Proteobacteria.c__Gammaproteobacteria.o__Salinisphaerales.f__Solimonadaceae		2.31326		-
p__Patescibacteria.c__Berkelbacteria.o__norank_c__Berkelbacteria		1.86956		-
p__Planctomycetota.c__Planctomycetes.o__unclassified_c__Planctomycetes.f__unclassified_c__Planctomycetes		0		-
p__Planctomycetota.c__Planctomycetes.o__unclassified_c__Planctomycetes.f__unclassified_c__Planctomycetes.g__unclassified_c__Planctomycetes		0		-
p__Proteobacteria.c__Alphaproteobacteria.o__Parvibaculales		1.69347		-
p__Chloroflexi.c__Chloroflexia.o__Chloroflexales.f__Roseiflexaceae.g__Roseiflexus		1.21635		-
p__Acidobacteriota.c__Subgroup_20.o__norank_c__Subgroup_20.f__norank_o__norank_c__Subgroup_20.g__norank_f__norank_o__norank_c__Subgroup_20		1.21635		-
p__Myxococcota.c__Polyangia.o__Blfdi19		2.42047		-
p__Planctomycetota.c__Planctomycetes.o__Isosphaerales.f__Isosphaeraceae.g__Isosphaera		2.36247		-
p__Actinobacteriota.c__Actinobacteria.o__Micrococcales.f__Cellulomonadaceae		2.33029		-
p__Actinobacteriota.c__Actinobacteria.o__Catenulisporales.f__Catenulisporaceae.g__Catenulispora		2.54878		0.0495346
p__Bdellovibrionota		3.44295		-
p__Gemmatimonadota.c__unclassified_p__Gemmatimonadota.o__unclassified_p__Gemmatimonadota.f__unclassified_p__Gemmatimonadota		1.39244		-
p__Desulfobacterota.c__Syntrophia.o__Syntrophales.f__norank_o__Syntrophales.g__norank_f__norank_o__Syntrophales		3.13542		-
p__Acidobacteriota.c__Acidobacteriae.o__Subgroup_2.f__norank_o__Subgroup_2		2.80181		-
p__Proteobacteria.c__Gammaproteobacteria.o__Burkholderiales.f__Comamonadaceae.g__Ramlibacter		3.01223		-
p__Patescibacteria.c__Gracilibacteria.o__unclassified_c__Gracilibacteria		1.21635		-
p__Bdellovibrionota.c__Oligoflexia.o__Oligoflexales.f__norank_o__Oligoflexales		2.40668		0.0495346
p__Chloroflexi.c__Dehalococcoidia.o__unclassified_c__Dehalococcoidia		2.77265		-
p__Bacteroidota.c__Ignavibacteria.o__Ignavibacteriales.f__BSV40.g__norank_f__BSV40		2.73486		-
p__Armatimonadota.c__DG-56.o__norank_c__DG-56		2.96064		0.0495346
p__Acidobacteriota.c__Blastocatellia.o__DS-100.f__norank_o__DS-100.g__norank_f__norank_o__DS-100		2.02926		-
p__Chloroflexi.c__Dehalococcoidia.o__FW22		1.91532		-
p__Desulfobacterota.c__Syntrophorhabdia.o__Syntrophorhabdales.f__Syntrophorhabdaceae		3.47761		-
p__Desulfobacterota.c__Desulfuromonadia.o__Geobacterales.f__Geobacteraceae.g__Citrifermentans		3.01569		0.0495346
p__Proteobacteria.c__Gammaproteobacteria.o__Diplorickettsiales.f__Diplorickettsiaceae.g__Aquicella		2.77864		-
p__Proteobacteria.c__Gammaproteobacteria.o__JG36-TzT-191.f__norank_o__JG36-TzT-191		1.51738		-
p__Actinobacteriota.c__Actinobacteria.o__Propionibacteriales.f__Propionibacteriaceae		2.69347		0.0495346
p__Actinobacteriota.c__Acidimicrobiia.o__Microtrichales.f__Microtrichaceae		2.36247		-
p__Actinobacteriota.c__Acidimicrobiia.o__Actinomarinales.f__norank_o__Actinomarinales		1.39244		-
p__Proteobacteria.c__unclassified_p__Proteobacteria		1.51738		-
p__Acidobacteriota.c__Vicinamibacteria.o__Subgroup_17.f__norank_o__Subgroup_17		3.7967		-
p__Firmicutes.c__Negativicutes.o__norank_c__Negativicutes.f__norank_o__norank_c__Negativicutes.g__norank_f__norank_o__norank_c__Negativicutes		1.61429		-
p__Bacteroidota.c__Bacteroidia.o__Bacteroidales.f__unclassified_o__Bacteroidales		1.81841		-
p__Bacteroidota.c__Bacteroidia.o__Chitinophagales.f__Chitinophagaceae.g__Sediminibacterium		1.61429		-
p__Patescibacteria.c__Parcubacteria.o__Candidatus_Staskawiczbacteria.f__norank_o__Candidatus_Staskawiczbacteria.g__norank_f__norank_o__Candidatus_Staskawiczbacteria		1.81841		-
p__Acidobacteriota.c__Acidobacteriae.o__Subgroup_12		2.02926		-
p__Acidobacteriota.c__Acidobacteriae.o__Subgroup_13		2.73486		-
p__Acidobacteriota.c__Acidobacteriae.o__Subgroup_15		2.25774		-
p__Cyanobacteria.c__Vampirivibrionia.o__Vampirovibrionales.f__Vampirovibrionaceae.g__Vampirovibrio		1.39244		-
p__Proteobacteria.c__Alphaproteobacteria.o__Rhizobiales.f__unclassified_o__Rhizobiales		2.36247		0.0495346
p__TX1A-33.c__norank_p__TX1A-33.o__norank_c__norank		1.95671		0.0463016
p__Patescibacteria.c__Saccharimonadia.o__Saccharimonadales.f__WWH38		2.29553		-
p__Firmicutes.c__Negativicutes.o__Acidaminococcales.f__Acidaminococcaceae		1.9945		-
p__Myxococcota.c__Polyangia.o__Polyangiales.f__Sandaracinaceae		3.1432		-
p__Patescibacteria.c__Parcubacteria.o__Candidatus_Yanofskybacteria		2.23754		-
p__Firmicutes.c__Bacilli.o__Bacillales.f__Planococcaceae.g__unclassified_f__Planococcaceae	GCK	4.94111	4.5842	0.0495346
p__Proteobacteria.c__Gammaproteobacteria.o__Nitrosococcales.f__Nitrosococcaceae		1.61429		-
p__Margulisbacteria.c__norank_p__Margulisbacteria.o__norank_c__norank_p__Margulisbacteria.f__norank_o__norank_c__norank_p__Margulisbacteria		1.76041		-
p__Planctomycetota.c__Pla3_lineage		2.23754		-
p__Verrucomicrobiota.c__Chlamydiae.o__Chlamydiales.f__Simkaniaceae.g__norank_f__Simkaniaceae		1.9945		-
p__Cyanobacteria.c__Cyanobacteriia.o__Cyanobacteriales.f__Cyanobacteriaceae.g__Geminocystis_PCC-6308		1.21635		-
p__Firmicutes.c__Clostridia.o__Peptococcales.f__Peptococcaceae.g__unclassified_f__Peptococcaceae		0		-
p__Actinobacteriota.c__MB-A2-108.o__norank_c__MB-A2-108.f__norank_o__norank_c__MB-A2-108		3.30448		0.0495346
p__Acidobacteriota.c__Acidobacteriae.o__AKIW659.f__norank_o__AKIW659.g__norank_f__norank_o__AKIW659		3.43119		-
p__Desulfobacterota.c__Desulfobulbia.o__Desulfobulbales.f__Desulfurivibrionaceae.g__MSBL7		1.69347		0.036904
p__Actinobacteriota.c__Actinobacteria.o__Micrococcales.f__Cellulomonadaceae.g__Cellulomonas		1.21635		-
p__Proteobacteria.c__Gammaproteobacteria.o__Diplorickettsiales.f__Diplorickettsiaceae		2.88844		-
p__Chloroflexi.c__Dehalococcoidia.o__GIF3		1.21635		-
p__Chloroflexi.c__Anaerolineae.o__MSB-5E12		1.69347		0.036904
p__Chloroflexi.c__Dehalococcoidia.o__GIF9		1.86956		-
p__Planctomycetota.c__Planctomycetes.o__norank_c__Planctomycetes		1.39244		-
p__Proteobacteria.c__Alphaproteobacteria.o__Rhizobiales.f__Rhizobiales_Incertae_Sedis.g__Bauldia		2.93235		-
p__Chloroflexi.c__Dehalococcoidia.o__RBG-13-46-9		1.9945		-
p__Sumerlaeota.c__Sumerlaeia		2.77265		-
p__Chloroflexi.c__Ktedonobacteria.o__B12-WMSP1		2.56853		-
p__Myxococcota.c__Polyangia.o__Nannocystales.f__Nannocystaceae.g__Nannocystis		1.69347		-
p__Patescibacteria.c__Parcubacteria.o__norank_c__Parcubacteria		2.87436		0.0495346
p__Firmicutes.c__Bacilli.o__Alicyclobacillales		3.58834		-
p__Cyanobacteria.c__Cyanobacteriia.o__Synechococcales.f__Synechococcaceae.g__Synechococcus_PCC-7942		1.86956		-
p__Proteobacteria.c__Alphaproteobacteria.o__Rhizobiales.f__Kaistiaceae.g__Kaistia		1.81841		0.0463016
p__Firmicutes.c__Bacilli.o__Entomoplasmatales.f__unclassified_o__Entomoplasmatales		1.21635		-
p__Firmicutes.c__Clostridia.o__Peptostreptococcales-Tissierellales.f__Anaerovoracaceae		2.31326		-
p__Acidobacteriota.c__c5LKS83.o__norank_c__c5LKS83.f__norank_o__norank_c__c5LKS83		1.95671		0.036904
p__Myxococcota.c__Polyangia.o__unclassified_c__Polyangia		2.23754		-
p__Firmicutes.c__Clostridia.o__Monoglobales.f__Monoglobaceae		1.39244		-
p__Bdellovibrionota.c__Bdellovibrionia		2.91964		-
p__Proteobacteria.c__Alphaproteobacteria.o__Rhodospirillales.f__Magnetospirillaceae.g__norank_f__Magnetospirillaceae		1.69347		-
p__Desulfobacterota.c__Desulfobacteria.o__Desulfobacterales.f__Desulfosarcinaceae		2.4468		-
p__Gemmatimonadota.c__Gemmatimonadetes.o__Gemmatimonadales.f__Gemmatimonadaceae		4.22918		-
p__Firmicutes.c__Clostridia.o__Caldicoprobacterales.f__Caldicoprobacteraceae.g__Caldicoprobacter		1.39244		-
p__Acidobacteriota.c__Holophagae		4.00979		-
p__Firmicutes.c__D8A-2.o__norank_c__D8A-2.f__norank_o__norank_c__D8A-2		1.39244		-
p__Chloroflexi.c__Anaerolineae.o__Caldilineales.f__Caldilineaceae.g__norank_f__Caldilineaceae		3.17777		-
p__WPS-2.c__norank_p__WPS-2.o__norank_c__norank_p__WPS-2.f__norank_o__norank_c__norank_p__WPS-2.g__norank_f__norank_o__norank_c__norank_p__WPS-2		2.90654		-
p__Proteobacteria.c__Gammaproteobacteria.o__Burkholderiales.f__SC-I-84		4.01946		-
p__Armatimonadota.c__Fimbriimonadia.o__Fimbriimonadales		2.48352		-
p__Chloroflexi.c__Dehalococcoidia.o__GIF9.f__norank_o__GIF9.g__norank_f__norank_o__GIF9		1.86956		-
p__Acidobacteriota.c__Acidobacteriae.o__norank_c__Acidobacteriae.f__norank_o__norank_c__Acidobacteriae.g__Paludibaculum		2.4951		-
p__Actinobacteriota.c__Thermoleophilia.o__Solirubrobacterales.f__67-14		3.4905		-
p__Planctomycetota.c__Pla4_lineage.o__norank_c__Pla4_lineage.f__norank_o__norank_c__Pla4_lineage.g__norank_f__norank_o__norank_c__Pla4_lineage		2.43383		-
p__Firmicutes.c__Bacilli.o__Bacillales.f__unclassified_o__Bacillales		3.03589		-
p__Proteobacteria.c__Gammaproteobacteria.o__Burkholderiales.f__Comamonadaceae.g__Comamonas		2.23754		0.0495346
p__Proteobacteria.c__Gammaproteobacteria.o__Pseudomonadales		2.61429		0.0495346
p__Cyanobacteria.c__Cyanobacteriia.o__Synechococcales.f__Synechococcaceae.g__norank_f__Synechococcaceae		1.69347		-
p__Firmicutes.c__Negativicutes.o__Veillonellales-Selenomonadales.f__norank_o__Veillonellales-Selenomonadales		2.29553		-
p__Actinobacteriota.c__Coriobacteriia.o__OPB41.f__norank_o__OPB41.g__norank_f__norank_o__OPB41		3.44166		-
p__Verrucomicrobiota.c__Lentisphaeria.o__Oligosphaerales.f__Lenti-02		1.21635		-
p__Actinobacteriota.c__Thermoleophilia.o__Gaiellales.f__Gaiellaceae.g__Gaiella		3.64448		0.0495346
p__Patescibacteria.c__Saccharimonadia		3.41638		-
p__Firmicutes.c__Desulfotomaculia		2.70065		-
p__Hydrogenedentes.c__Hydrogenedentia.o__Hydrogenedentiales.f__Hydrogenedensaceae.g__norank_f__Hydrogenedensaceae		2.06144		-
p__Spirochaetota.c__Leptospirae.o__Leptospirales.f__Leptospiraceae		3.0885		-
p__Proteobacteria.c__Gammaproteobacteria.o__Burkholderiales.f__Chromobacteriaceae.g__Crenobacter		1.39244		-
p__NKB15.c__norank_p__NKB15.o__norank_c__norank_p__NKB15		2.17059		-
p__Spirochaetota.c__Leptospirae.o__Leptospirales		3.0885		-
p__Spirochaetota.c__V2072-189E03.o__norank_c__V2072-189E03.f__norank_o__norank_c__V2072-189E03.g__norank_f__norank_o__norank_c__V2072-189E03		2.48352		0.0495346
p__Bacteroidota.c__Chlorobia.o__Chlorobiales		0.915317		-
p__Verrucomicrobiota.c__Chlamydiae		2.79038		-
p__Firmicutes.c__Bacilli.o__Bacillales.f__Sporolactobacillaceae		3.1275		-
p__Proteobacteria.c__Gammaproteobacteria.o__Xanthomonadales.f__unclassified_o__Xanthomonadales		1.76041		-
p__Planctomycetota.c__Planctomycetes.o__Isosphaerales.f__Isosphaeraceae		4.02993		-
p__Firmicutes.c__Clostridia.o__Clostridiales.f__unclassified_o__Clostridiales.g__unclassified_o__Clostridiales		2.06144		-
p__Myxococcota.c__Polyangia.o__UASB-TL25		2.36247		-
p__TA06.c__norank_p__TA06.o__norank_c__norank_p__TA06		2.68617		-
p__Acidobacteriota.c__Acidobacteriae.o__Acidobacteriales.f__norank_o__Acidobacteriales		3.86908		-
[truncated: 251 more rows]
