# Supplementary material for: Effects of biological agents on rhizosphere microecological environment and nutrient availability for rice
Source: Front Microbiol. 2025 Jan 8;15:1447527. doi: 10.3389/fmicb.2024.1447527 (PMC11752750; doi:10.3389/fmicb.2024.1447527)
Supplement: Supplementary file 2 [file Table_12.xlsx]

## Sheet: Table.S12
Table.S12 Differential metabolites statistics in CKZ/JZ
Metabolite	P_value	FDR	VIP_pred_OPLS-DA	VIP_PLS-DA	FC(JZ/CKZ)	Log2FC(JZ/CKZ)	Significant	Regulate	level	KEGG Compound ID	KEGG Compound First Category	KEGG Compound Second Category	KEGG Pathway ID	KEGG Pathway Description	KEGG Pathway First Category	KEGG Pathway Second Category	Library ID	HMDB Superclass	HMDB Class	HMDB Subclass	CAS ID	M/Z	Retention time	Adducts	Formula	Fragmentation Score	Theoretical Fragmentation Score	Metab ID	ID	Mode	JZ1	JZ2	JZ3	JZ4	JZ5	JZ6	CKZ1	CKZ2	CKZ3	CKZ4	CKZ5	CKZ6	JZ_mean	JZ_SD	CKZ_mean	CKZ_SD
Chikusetsu saponin iva	2.817e-09	3.589e-08	4.4405	4.4389	2.2471	1.1681	yes	up	B(ii)	C10246	-	-	-	-	-	-	HMDB0250078;HMDB0038778	Lipids and lipid-like molecules	Prenol lipids	Terpene glycosides	51415-00-0	793.441	6.39325	M-H	C42H66O14	0	95	metab_4747	neg_2455	neg	5.967	5.985	5.943	5.981	5.945	5.974	3.12	2.62	2.324	2.322	3.22	2.322	5.966	0.01789	2.655	0.4166
Lysylthreonine	2.946e-22	9.03e-19	4.3185	4.3182	2.0848	1.0599	yes	up	B(ii)	-	-	-	-	-	-	-	HMDB0028961	Organic acids and derivatives	Carboxylic acids and derivatives	Amino acids, peptides, and analogues	97791-84-9	247.154	1.24703	M+	C10H21N3O4	0	30.4	metab_3107	pos_948	pos	5.337	5.348	5.356	5.381	5.375	5.364	2.566	2.568	2.573	2.565	2.576	2.579	5.36	0.01653	2.571	0.00566
Lotaustralin	1.302e-09	3.07e-08	4.2852	4.2854	1.9659	0.9752	yes	up	B(ii)	C08334	-	-	map00460;map01110	Cyanoamino acid metabolism;Biosynthesis of secondary metabolites	Metabolism;Metabolism	Metabolism of other amino acids;Global and overview maps	HMDB0033865	Organic oxygen compounds	Organooxygen compounds	Carbohydrates and carbohydrate conjugates	534-67-8	303.154	1.00065	M+ACN+H	C11H19NO6	0	53.6	metab_1855	pos_2715	pos	5.648	5.652	5.653	5.631	5.653	5.676	2.632	2.634	2.81	2.631	3.153	3.388	5.652	0.01426	2.875	0.3229
Neolinustatin	9.155e-10	2.432e-08	3.8095	3.809	1.7142	0.7775	yes	up	B(ii)	C08336	-	-	-	-	-	-	HMDB0038482	Organic oxygen compounds	Organooxygen compounds	Carbohydrates and carbohydrate conjugates	72229-42-6	465.206	1.00065	M+ACN+H	C17H29NO11	0	57.5	metab_3083	pos_925	pos	5.234	5.279	5.264	5.229	5.297	5.265	3.278	2.943	3.471	2.905	2.907	2.91	5.261	0.02631	3.069	0.2447
Hypoglycin B	8.313e-13	1.274e-10	3.6186	3.6183	1.5222	0.6062	yes	up	B(ii)	C08280	-	-	-	-	-	-	HMDB0029428	Organic acids and derivatives	Carboxylic acids and derivatives	Amino acids, peptides, and analogues	502-37-4	303.154	0.783167	M+CH3OH+H	C12H18N2O5	0	68.8	metab_3048	pos_893	pos	5.776	5.704	5.723	5.673	5.716	5.742	3.609	3.865	3.739	3.694	3.771	3.878	5.722	0.03491	3.759	0.1029
Monopropionylcadaverine	6.201e-12	5.28e-10	3.4794	3.479	1.7148	0.778	yes	up	B(ii)	-	-	-	-	-	-	-	HMDB0254871	Organic acids and derivatives	Carboxylic acids and derivatives	Carboxylic acid derivatives	-	203.113	3.35438	M+2Na-H	C8H18N2O	0	46.4	metab_1644	pos_2524	pos	4.483	4.354	4.301	4.235	4.334	4.448	2.503	2.707	2.51	2.503	2.513	2.516	4.359	0.09245	2.542	0.08121
2-Hydroxy-4-[(1R)-1-hydroxy-8-methyl-6-oxononyl]-3-methyl-2H-furan-5-one	9.043e-12	3.195e-10	3.2977	3.2967	1.5376	0.6207	yes	up	B(ii)	-	-	-	-	-	-	-	HMDB0258463	Lipids and lipid-like molecules	Fatty Acyls	Fatty alcohols	-	305.138	6.593	M+Na-2H	C15H24O5	0	70	metab_4649	neg_2363	neg	5.2	5.147	5.153	5.187	5.196	5.179	3.54	3.289	3.281	3.279	3.517	3.296	5.177	0.02211	3.367	0.1254
Fluorobenzoylpropionic acid	3.145e-11	2.008e-09	3.0712	3.0706	0.7495	-0.416	yes	down	B(ii)	-	-	-	-	-	-	-	HMDB0060951	Organic oxygen compounds	Organooxygen compounds	Carbonyl compounds	84313-94-0	214.043	6.75807	M+	C10H8F2O3	0	39.1	metab_1025	pos_1952	pos	4.359	4.245	4.327	4.247	4.038	4.215	5.645	5.649	5.653	5.65	5.665	5.676	4.239	0.1125	5.656	0.01168
Sandosapogenol	1.047e-13	2.917e-11	3.0639	3.0636	1.3032	0.3821	yes	up	B(ii)	-	-	-	-	-	-	-	HMDB0031882	Lipids and lipid-like molecules	Prenol lipids	Triterpenoids	-	439.355	6.36897	M+H-H2O	C30H48O3	0	30.8	metab_1251	pos_2159	pos	6.027	6.038	6.04	6.026	6.069	6.057	4.615	4.72	4.538	4.646	4.631	4.672	6.043	0.01693	4.637	0.06088
Diphenylhydantoic acid	2.875e-11	8.366e-10	2.9273	2.9266	0.7224	-0.4691	yes	down	B(ii)	-	-	-	-	-	-	-	HMDB0251458	Benzenoids	Benzene and substituted derivatives	Diphenylmethanes	-	305.07	3.80098	M+Cl	C15H14N2O3	0	34.2	metab_5283	neg_2941	neg	3.78	3.58	3.807	3.696	3.591	3.841	5.166	5.125	5.147	5.134	5.129	5.162	3.716	0.1116	5.144	0.01714
Erythromycin C	5.614e-07	4.294e-06	2.8589	2.8579	0.7774	-0.3633	yes	down	B(ii)	C01912	Antibiotics	Polyketides and nonribosomal peptides	map01052;map01100;map00522;map01110	Type I polyketide structures;Metabolic pathways;Biosynthesis of 12-, 14- and 16-membered macrolides;Biosynthesis of secondary metabolites	Metabolism;Metabolism;Metabolism;Metabolism	Metabolism of terpenoids and polyketides;Global and overview maps;Metabolism of terpenoids and polyketides;Global and overview maps	LMPK04000009;HMDB0014344;HMDB0251935	Organic oxygen compounds	Organooxygen compounds	Carbohydrates and carbohydrate conjugates	114-07-8	737.477	6.84335	M+NH4	C36H65NO13	0	83.7	metab_3169	pos_1923	pos	4.603	4.539	4.643	4.559	3.921	4.331	5.746	5.685	5.767	5.623	5.682	5.71	4.433	0.2731	5.702	0.0513
Ethyl glucuronide	2.884e-07	2.428e-06	2.857	2.8562	1.3544	0.4377	yes	up	B(ii)	-	-	-	-	-	-	-	HMDB0010325	Organic oxygen compounds	Organooxygen compounds	Carbohydrates and carbohydrate conjugates	17685-04-0	286.091	0.603183	M+ACN+Na, 2M+NH4	C8H14O7	0	86.3	metab_2690	pos_567	pos	4.801	4.774	4.839	4.812	4.803	4.906	3.19	3.941	3.687	3.621	3.461	3.466	4.823	0.04605	3.561	0.253
Fluoroazomycin arabinoside	3.855e-13	6.951e-11	2.7549	2.7545	0.8144	-0.2962	yes	down	B(ii)	-	-	-	-	-	-	-	HMDB0259428	Organic oxygen compounds	Organooxygen compounds	Carbohydrates and carbohydrate conjugates	-	212.046	6.75807	M+H-2H2O	C8H10FN3O5	0	32.1	metab_1026	pos_1953	pos	5.087	4.964	5.003	5.015	4.931	4.954	6.119	6.112	6.125	6.129	6.131	6.162	4.992	0.05563	6.13	0.01726
Momordin B	1.46e-08	1.397e-07	2.6765	2.6751	1.335	0.4168	yes	up	B(ii)	C08964	-	-	-	-	-	-	HMDB0302778	Lipids and lipid-like molecules	Prenol lipids	Terpene glycosides	-	631.387	6.37728	M-H	C36H56O9	0	34.8	metab_3770	neg_1539	neg	4.914	4.915	4.831	4.772	4.648	4.825	3.511	3.864	3.498	3.715	3.57	3.495	4.818	0.0998	3.609	0.1502
Piperdial	2.766e-09	5.691e-08	2.63	2.6299	1.2565	0.3294	yes	up	B(ii)	C09711	-	-	-	-	-	-	HMDB0035798	Organic oxygen compounds	Organooxygen compounds	Alcohols and polyols	100288-36-6	251.163	6.19758	M+H	C15H22O3	0	50.8	metab_258	pos_1236	pos	5.131	5.118	5.143	5.169	5.146	5.09	4.14	4.01	4.087	4.122	4.266	3.884	5.133	0.02714	4.085	0.1289
Hydroxymyricanone	4.46e-05	0.0001873	2.6103	2.6102	0.7791	-0.3601	yes	down	B(ii)	-	-	-	-	-	-	-	HMDB0041416	Phenylpropanoids and polyketides	Diarylheptanoids	Cyclic diarylheptanoids	-	411.117	7.55748	M+K	C21H24O6	0	89.6	metab_545	pos_1509	pos	3.92	4.184	3.569	4.275	4.402	3.411	5.122	5.074	5.097	5.056	5.04	5.108	3.96	0.4001	5.083	0.03171
2-Hydroxyestradiol	5.26e-07	4.082e-06	2.5978	2.5979	1.2954	0.3734	yes	up	B(ii)	C05301	Steroids	18-Carbon atoms	map00140;map04913;map05208	Steroid hormone biosynthesis;Ovarian steroidogenesis;Chemical carcinogenesis - reactive oxygen species	Metabolism;Organismal Systems;Human Diseases	Lipid metabolism;Endocrine system;Cancer: overview	HMDB0244190;LMST02010027;HMDB0000338	Lipids and lipid-like molecules	Steroids and steroid derivatives	Estrane steroids	362-05-0	253.161	6.34562	M+H-2H2O	C18H24O3	0	42.7	metab_294	pos_1271	pos	4.567	4.683	4.559	4.626	4.613	4.53	3.787	3.244	3.706	3.36	3.717	3.472	4.596	0.05523	3.548	0.2211
L-Serine	1.286e-10	5.255e-09	2.4983	2.4982	0.8126	-0.2994	yes	down	B(i)	C00065	Peptides	Amino acids	map00997;map02010;map01502;map01240;map00270;map01200;map00998;map01110;map04071;map00630;map00920;map00470;map01060;map01100;map00564;map01120;map01230;map00680;map00260;map00261;map04978;map00460;map04974;map00600;map00970;map05230	Biosynthesis of various other secondary metabolites;ABC transporters;Vancomycin resistance;Biosynthesis of cofactors;Cysteine and methionine metabolism;Carbon metabolism;Biosynthesis of various antibiotics;Biosynthesis of secondary metabolites;Sphingolipid signaling pathway;Glyoxylate and dicarboxylate metabolism;Sulfur metabolism;D-Amino acid metabolism;Biosynthesis of plant secondary metabolite…	Metabolism;Environmental Information Processing;Human Diseases;Metabolism;Metabolism;Metabolism;Metabolism;Metabolism;Environmental Information Processing;Metabolism;Metabolism;Metabolism;Metabolism;Metabolism;Metabolism;Metabolism;Metabolism;Metabolism;Metabolism;Metabolism;Organismal Systems;Metabolism;Organismal Systems;Metabolism;Genetic Information Processing;Human Diseases	Biosynthesis of other secondary metabolites;Membrane transport;Drug resistance: antimicrobial;Global and overview maps;Amino acid metabolism;Global and overview maps;Biosynthesis of other secondary metabolites;Global and overview maps;Signal transduction;Carbohydrate metabolism;Energy metabolism;Metabolism of other amino acids;Chemical structure transformation maps;Global and overview maps;Lipid …	HMDB0000187;PW_C000120;MJDBOTE0001776	Organic acids and derivatives	Carboxylic acids and derivatives	Amino acids, peptides, and analogues	56-45-1	88.0395	6.61027	M+H-H2O	C3H7NO3	40.5	0	metab_1106	pos_2027	pos	4.196	4.081	4.047	3.936	4.091	4.1	5.012	5.015	4.994	5.005	5.014	5.051	4.075	0.08431	5.015	0.01911
Cholesta-4,6-Dien-3-one	3.684e-09	4.439e-08	2.4981	2.4976	0.795	-0.331	yes	down	B(i)	-	-	-	-	-	-	-	HMDB0002394;LMST01010059	Lipids and lipid-like molecules	Steroids and steroid derivatives	Cholestane steroids	566-93-8	381.313	6.50518	M-H	C27H42O	40.2	0	metab_3831	neg_1597	neg	4.174	4.079	4.012	4.01	3.879	4.252	5.136	5.154	5.063	5.114	5.119	5.114	4.068	0.1323	5.117	0.03068
Dinotefuran	5.313e-17	3.257e-14	2.4936	2.4934	1.2005	0.2636	yes	up	B(i)	C18509	-	-	-	-	-	-	HMDB0244741	Organic nitrogen compounds	Organonitrogen compounds	Guanidines	165252-70-0	225.095	2.95028	M+H, M+Na	C7H14N4O3	42.2	0	metab_1849	pos_271	pos	5.592	5.563	5.573	5.574	5.564	5.547	4.641	4.648	4.617	4.632	4.642	4.651	5.569	0.01515	4.639	0.01237
(3E,9E,12E)-Hexadeca-3,9,12-trienedioylcarnitine	4.843e-09	8.483e-08	2.4749	2.4748	1.1967	0.2591	yes	up	B(ii)	-	-	-	-	-	-	-	HMDB0241504	Lipids and lipid-like molecules	Fatty Acyls	Fatty acid esters	-	465.296	6.75807	M+ACN+H	C23H37NO6	0	33.9	metab_1020	pos_1948	pos	5.664	5.666	5.71	5.653	5.622	5.637	4.61	4.573	4.834	4.877	4.725	4.756	5.659	0.03008	4.729	0.12
Gomisin M2	1.224e-06	8.302e-06	2.4643	2.464	0.8101	-0.3038	yes	down	B(ii)	-	-	-	-	-	-	-	HMDB0303928	Phenylpropanoids and polyketides	Tannins	Hydrolyzable tannins	-	425.133	7.5731	M+K	C22H26O6	0	74.5	metab_554	pos_1517	pos	4.217	3.644	4.206	4.155	3.996	4.094	5.078	4.917	5.017	5.072	4.932	4.994	4.052	0.2158	5.002	0.0678
2-Naphthalenesulfonic acid	1.028e-17	6.333e-15	2.3471	2.3462	0.8373	-0.2562	yes	down	B(i)	C16202	-	-	map00626	Naphthalene degradation	Metabolism	Xenobiotics biodegradation and metabolism	HMDB0255446	Benzenoids	Naphthalenes	Naphthalene sulfonic acids and derivatives	120-18-3	207.012	4.8702	M-H	C10H8O3S	45.2	0	metab_5189	neg_2856	neg	4.695	4.688	4.705	4.672	4.713	4.707	5.616	5.602	5.604	5.618	5.612	5.607	4.697	0.01492	5.61	0.006547
7alpha,25-Dihydroxy-4-cholesten-3-one	1.031e-09	2.611e-08	2.3453	2.345	1.1683	0.2244	yes	up	B(ii)	C17332	-	-	map00120	Primary bile acid biosynthesis	Metabolism	Lipid metabolism	HMDB0060425	Lipids and lipid-like molecules	Steroids and steroid derivatives	Cholestane steroids	-	461.301	6.82777	M+2Na-H	C27H44O3	0	33.2	metab_440	pos_1409	pos	5.779	5.742	5.781	5.786	5.744	5.783	5.061	4.971	5.011	4.904	4.857	4.823	5.769	0.02052	4.938	0.0922
4-Heptylphenol	1.145e-16	4.23e-14	2.2969	2.2962	1.1663	0.2219	yes	up	B(ii)	C14698	-	-	-	-	-	-	HMDB0246435	Benzenoids	Phenols	1-hydroxy-2-unsubstituted benzenoids	-	237.15	6.27295	M+FA-H	C13H20O	0	76.8	metab_4801	neg_2503	neg	6.135	6.136	6.14	6.133	6.137	6.146	5.258	5.279	5.273	5.265	5.227	5.276	6.138	0.004512	5.263	0.01934
3-hydroxypentadecanoic acid	2.381e-09	3.13e-08	2.2687	2.2681	0.8353	-0.2596	yes	down	B(ii)	-	-	-	-	-	-	-	HMDB0061657	Lipids and lipid-like molecules	Fatty Acyls	Fatty acids and conjugates	-	257.212	6.74993	M-H	C15H30O3	0	47.7	metab_4613	neg_2330	neg	4.425	4.338	4.577	4.343	4.289	4.359	5.279	5.251	5.268	5.219	5.286	5.212	4.388	0.1023	5.253	0.03116
2-Hydroxyestriol	2.984e-06	1.797e-05	2.2068	2.2065	0.8441	-0.2445	yes	down	B(ii)	-	-	-	-	-	-	-	HMDB0245157	Lipids and lipid-like molecules	Steroids and steroid derivatives	Estrane steroids	-	343.13	7.66682	M+K	C18H24O4	0	36.7	metab_784	pos_1726	pos	4.387	4.294	4.295	3.902	4.061	4	4.959	4.984	4.91	4.858	4.969	4.872	4.157	0.1947	4.925	0.05312
Isokobusone	5.295e-14	4.762e-12	2.1832	2.1825	1.1667	0.2224	yes	up	B(ii)	C16977	-	-	-	-	-	-	HMDB0036791	Organic oxygen compounds	Organooxygen compounds	Alcohols and polyols	24173-72-6	221.155	6.11203	M-H	C14H22O2	0	80.4	metab_3662	neg_1440	neg	5.553	5.554	5.545	5.521	5.518	5.533	4.778	4.76	4.7	4.728	4.77	4.739	5.537	0.01572	4.746	0.02925
Risbitin	2.033e-13	1.341e-11	2.1758	2.175	1.1717	0.2286	yes	up	B(ii)	C09715	-	-	-	-	-	-	HMDB0302980	Organic oxygen compounds	Organooxygen compounds	Alcohols and polyols	-	221.155	6.45725	M-H	C14H22O2	0	65.7	metab_3805	neg_1571	neg	5.362	5.358	5.376	5.367	5.358	5.363	4.583	4.581	4.574	4.55	4.644	4.537	5.364	0.00671	4.578	0.03716
Fuegin	5.92e-19	5.468e-16	2.145	2.1443	1.1358	0.1837	yes	up	B(i)	-	-	-	-	-	-	-	-	-	-	-	-	265.145	6.46525	M-H	C15H22O4	89.1	0	metab_4707	neg_2419	neg	6.382	6.379	6.385	6.38	6.381	6.383	5.622	5.618	5.613	5.62	5.605	5.636	6.382	0.002215	5.619	0.009982
Betaine	1.359e-14	4.626e-12	2.1399	2.1398	0.8936	-0.1623	yes	down	B(i)	C00719	-	-	map01100;map02010;map00260	Metabolic pathways;ABC transporters;Glycine, serine and threonine metabolism	Metabolism;Environmental Information Processing;Metabolism	Global and overview maps;Membrane transport;Amino acid metabolism	HMDB0000043;PW_C000030;MJDBTMA0000064	Organic acids and derivatives	Carboxylic acids and derivatives	Amino acids, peptides, and analogues	6915-17-9;107-43-7	118.086	0.5876	M+H	C5H11NO2	73.6	0	metab_2149	pos_2988	pos	5.743	5.743	5.789	5.772	5.748	5.772	6.43	6.466	6.463	6.428	6.453	6.441	5.761	0.0191	6.447	0.0163
Phaseic acid	9.777e-11	2.269e-09	2.1295	2.1285	1.183	0.2425	yes	up	B(ii)	C09707	-	-	map00906	Carotenoid biosynthesis	Metabolism	Metabolism of terpenoids and polyketides	HMDB0302844	Lipids and lipid-like molecules	Prenol lipids	Sesquiterpenoids	24394-14-7	279.124	6.1599	M-H	C15H20O5	0	71.7	metab_3684	neg_1460	neg	4.872	4.881	4.844	4.911	4.901	4.915	4.104	4.239	4.145	4.129	4.051	4.116	4.887	0.02711	4.131	0.062
PA(5-iso PGF2VI/18:1(11Z))	1.373e-10	5.537e-09	2.0868	2.0866	0.8916	-0.1655	yes	down	B(ii)	-	-	-	-	-	-	-	HMDB0263726	Not Available	Not Available	Not Available	-	709.447	6.82777	M+H-2H2O	C39H69O11P	0	30.9	metab_442	pos_1410	pos	5.426	5.398	5.439	5.413	5.4	5.288	6.076	6.032	6.08	6.045	6.009	6.058	5.394	0.05436	6.05	0.02705
Porson	2.323e-06	1.447e-05	2.0276	2.0275	0.8677	-0.2047	yes	down	B(ii)	-	-	-	-	-	-	-	HMDB0030810	Phenylpropanoids and polyketides	Diarylheptanoids	Cyclic diarylheptanoids	56222-03-8	425.133	7.65902	M+K	C22H26O6	0	91.8	metab_787	pos_1729	pos	4.28	4.348	4.414	3.978	4.286	4.155	4.905	4.927	4.89	4.782	4.93	4.912	4.244	0.1557	4.891	0.0554
6-(4-sulfophenyl)decanoic Acid	9.122e-05	0.0002767	2.0212	2.019	0.8495	-0.2353	yes	down	B(i)	-	-	-	-	-	-	-	-	-	-	-	-	327.127	6.74215	M-H	C16H24O5S	47.9	0	metab_4616	neg_2333	neg	4.273	4.435	4.49	3.991	4.594	3.855	5.033	5.019	4.981	5.043	5.083	5.02	4.273	0.2932	5.03	0.03371
4-(Phenylamino)benzoic acid	1.704e-10	6.53e-09	1.9898	1.9896	0.8833	-0.179	yes	down	B(ii)	C13697	-	-	-	-	-	-	HMDB0255225;HMDB0246312	Benzenoids	Benzene and substituted derivatives	Benzoic acids and derivatives	-	258.051	3.25868	M+2Na-H	C13H11NO2	0	37	metab_1653	pos_2532	pos	4.511	4.56	4.425	4.569	4.548	4.49	5.099	5.091	5.117	5.12	5.127	5.128	4.517	0.05434	5.114	0.01526
O-Oxalylhomoserine	0.000518	0.00162	1.9495	1.9493	1.264	0.338	yes	up	B(ii)	C08294	-	-	-	-	-	-	HMDB0302143	Organic acids and derivatives	Carboxylic acids and derivatives	Amino acids, peptides, and analogues	4096-48-4	424.119	0.759267	2M+ACN+H	C6H9NO6	0	63.4	metab_1951	pos_2808	pos	2.934	3.333	3.348	2.994	3.102	3.568	2.497	2.338	2.342	2.873	2.74	2.459	3.213	0.2434	2.542	0.2188
Hexyl benzoate	5.756e-11	1.528e-09	1.932	1.9313	1.1464	0.1971	yes	up	B(ii)	C14716	-	-	-	-	-	-	HMDB0040431	Benzenoids	Benzene and substituted derivatives	Benzoic acids and derivatives	6789-88-4	251.129	6.19255	M+FA-H	C13H18O2	0	53.9	metab_3699	neg_1474	neg	4.85	4.901	4.873	4.87	4.876	4.861	4.196	4.305	4.315	4.249	4.22	4.213	4.872	0.01693	4.25	0.04998
2-hydroxyhexadecanoic acid	1.523e-12	7.035e-11	1.9082	1.9077	0.8941	-0.1615	yes	down	B(i)	-	-	-	-	-	-	-	HMDB0031057	Lipids and lipid-like molecules	Fatty Acyls	Fatty acids and conjugates	16452-52-1	271.228	6.6403	M-H	C16H32O3	39	0	metab_3867	neg_1631	neg	5.146	5.065	5.08	5.116	5.105	5.133	5.721	5.739	5.723	5.695	5.694	5.707	5.108	0.03081	5.713	0.01782
Prostaglandin B2	3.14e-10	1.069e-08	1.8561	1.8559	1.0963	0.1326	yes	up	B(ii)	C05954	Lipids	Eicosanoids	map00590;map01100;map04726	Arachidonic acid metabolism;Metabolic pathways;Serotonergic synapse	Metabolism;Metabolism;Organismal Systems	Lipid metabolism;Global and overview maps;Nervous system	PW_C002099;HMDB0004236;LMFA03010018	Lipids and lipid-like molecules	Fatty Acyls	Eicosanoids	13367-85-6	335.22	6.00307	M+NH4, M+Na, M+H, M+H-H2O, M+H-2H2O	C20H30O4	0	36.8	metab_535	pos_15	pos	5.889	5.922	5.885	5.975	5.95	5.891	5.374	5.369	5.463	5.422	5.393	5.375	5.919	0.03709	5.399	0.03688
Curcumenol	2.802e-07	2.366e-06	1.8557	1.8556	1.1181	0.161	yes	up	B(i)	C16942	-	-	-	-	-	-	HMDB0033960;MJDBOTE0000956	Lipids and lipid-like molecules	Prenol lipids	Sesquiterpenoids	19431-84-6	235.168	6.34562	M+H	C15H22O2	65.1	0	metab_1264	pos_2170	pos	5.008	5.059	5.02	4.995	5.075	5.071	4.673	4.447	4.525	4.392	4.436	4.56	5.038	0.03456	4.506	0.1025
2,4-Heptadienal	1.606e-10	3.315e-09	1.8554	1.855	1.1281	0.1739	yes	up	B(ii)	-	-	-	-	-	-	-	LMFA06000024;HMDB0243577;HMDB0303844	Organic oxygen compounds	Organooxygen compounds	Carbonyl compounds	-	219.139	6.1679	2M-H, 2M+Hac-H	C7H10O	0	35.7	metab_6388	neg_459	neg	5.049	5.079	5.053	5.057	5.068	5.066	4.542	4.487	4.489	4.453	4.406	4.545	5.062	0.01101	4.487	0.05295
Mangostanol	5.001e-09	5.686e-08	1.8296	1.829	0.8944	-0.161	yes	down	B(ii)	-	-	-	-	-	-	-	HMDB0041521;HMDB0029868	Organoheterocyclic compounds	Benzopyrans	1-benzopyrans	19275-46-8;184587-72-2	447.144	7.56327	M+Na-2H	C24H26O7	0	32.3	metab_3990	neg_1753	neg	4.802	4.679	4.723	4.712	4.822	4.858	5.345	5.354	5.321	5.351	5.292	5.311	4.766	0.07097	5.329	0.02488
Hymenoxon	1.382e-13	9.454e-12	1.8248	1.8243	1.1074	0.1472	yes	up	B(ii)	C09482	-	-	-	-	-	-	HMDB0253305	Organoheterocyclic compounds	Oxanes	Not Available	57377-32-9	263.129	6.1599	M-H2O-H, M+FA-H	C15H22O5	0	43.4	metab_6336	neg_411	neg	5.709	5.711	5.694	5.705	5.702	5.692	5.182	5.145	5.148	5.109	5.147	5.165	5.702	0.007751	5.149	0.02435
7,8-Dehydro-beta-micropteroxanthin	2.984e-08	3.764e-07	1.8243	1.8242	1.0992	0.1365	yes	up	B(ii)	-	-	-	-	-	-	-	HMDB0038506	Lipids and lipid-like molecules	Prenol lipids	Sesquiterpenoids	148031-76-9	417.28	6.27548	M+NH4, M+Na	C27H38O2	0	30.2	metab_2588	pos_475	pos	5.653	5.647	5.673	5.561	5.677	5.616	5.067	5.107	5.125	5.108	5.105	5.265	5.638	0.04356	5.129	0.06905
Choline sulfate	2.642e-12	2.792e-10	1.813	1.8129	1.0922	0.1272	yes	up	B(ii)	C00919	-	-	map02010	ABC transporters	Environmental Information Processing	Membrane transport	HMDB0250194	Organic acids and derivatives	Organic sulfuric acids and derivatives	Sulfuric acid esters	4858-96-2	184.063	0.603183	M+H, M+Na, M+H-H2O	C5H13NO4S	0	55.3	metab_579	pos_154	pos	5.831	5.803	5.866	5.841	5.825	5.868	5.316	5.361	5.35	5.335	5.361	5.352	5.839	0.02512	5.346	0.01755
5-(4-Chloro-3-hydroxy-1-butynyl)-2,2'-bithiophene	3.275e-11	2.048e-09	1.7958	1.7957	1.111	0.1519	yes	up	B(ii)	-	-	-	-	-	-	-	HMDB0033269	Organoheterocyclic compounds	Bi- and oligothiophenes	Not Available	1020-03-7	312.951	0.556433	M+2Na-H	C12H9ClOS2	0	34.7	metab_2859	pos_722	pos	4.89	4.848	4.847	4.855	4.789	4.831	4.347	4.383	4.382	4.364	4.336	4.34	4.843	0.0328	4.359	0.02078
Abscisic alcohol	1.792e-10	3.639e-09	1.7915	1.7906	1.1156	0.1578	yes	up	B(ii)	C13456	-	-	map00906	Carotenoid biosynthesis	Metabolism	Metabolism of terpenoids and polyketides	HMDB0039635	Lipids and lipid-like molecules	Prenol lipids	Sesquiterpenoids	113472-20-1	295.155	6.15192	M+FA-H	C15H22O3	0	51.9	metab_4882	neg_2579	neg	5.152	5.188	5.168	5.189	5.165	5.178	4.617	4.711	4.567	4.624	4.668	4.639	5.174	0.01437	4.638	0.0489
3-[1-(3-Aminopropyl)-1H-indol-3-YL]-4-(1-methyl-1H-indol-3-YL)-1H-pyrrole-2,5-dione	1.608e-07	1.109e-06	1.77	1.7701	0.9112	-0.1342	yes	down	B(ii)	-	-	-	-	-	-	-	HMDB0257261	Organoheterocyclic compounds	Indoles and derivatives	N-alkylindoles	-	379.157	6.21653	M-H2O-H	C24H22N4O2	0	57.7	metab_3711	neg_1485	neg	5.503	5.474	5.479	5.557	5.494	5.488	5.835	6.076	6.079	6.081	6.069	6.067	5.499	0.0303	6.035	0.098
4-Decan-4-Ylbenzenesulfonic Acid	3.477e-10	6.298e-09	1.7545	1.7539	0.9183	-0.123	yes	down	B(i)	-	-	-	-	-	-	-	-	-	-	-	-	297.153	7.68318	M-H, M+Cl	C16H26O3S	82.6	0	metab_4623	neg_234	neg	5.746	5.806	5.851	5.814	5.811	5.726	6.291	6.322	6.312	6.267	6.322	6.328	5.792	0.04681	6.307	0.02346
Vinaginsenoside R12	2.63e-07	2.245e-06	1.7487	1.7482	0.9176	-0.1241	yes	down	B(ii)	-	-	-	-	-	-	-	HMDB0040782	Benzenoids	Phenols	Benzenediols	156398-71-9	637.425	6.91305	M+H-2H2O	C36H64O11	0	38.8	metab_982	pos_1911	pos	5.195	5.349	5.407	5.252	5.196	5.198	5.774	5.728	5.743	5.695	5.763	5.729	5.266	0.09105	5.739	0.02833
PURPUROGALLIN	3.83e-09	4.594e-08	1.7382	1.7376	1.1255	0.1706	yes	up	B(i)	C09964	-	-	-	-	-	-	HMDB0256929	Hydrocarbon derivatives	Tropones	Tropolones	569-77-7	219.03	4.90923	M-H	C11H8O5	55.5	0	metab_5186	neg_2853	neg	4.574	4.548	4.545	4.538	4.522	4.564	4.113	4.056	3.96	4.093	4.053	3.968	4.548	0.0184	4.041	0.06338
6-(2-Hydroxyethoxy)-6-oxohexanoic acid	3.008e-10	1.036e-08	1.735	1.7349	1.0954	0.1315	yes	up	B(ii)	-	-	-	-	-	-	-	HMDB0061681	Lipids and lipid-like molecules	Fatty Acyls	Fatty acids and conjugates	-	403.155	3.61895	2M+Na	C8H14O5	0	38	metab_93	pos_1085	pos	5.192	5.264	5.225	5.19	5.194	5.198	4.782	4.792	4.704	4.729	4.782	4.751	5.211	0.0294	4.757	0.03473
Lysylisoleucine	1.454e-08	1.396e-07	1.6885	1.6875	0.9102	-0.1357	yes	down	B(ii)	-	-	-	-	-	-	-	HMDB0028954;HMDB0028955	Organic acids and derivatives	Carboxylic acids and derivatives	Amino acids, peptides, and analogues	20556-13-2;7369-79-1	577.397	6.85102	2M+Hac-H	C12H25N3O3	0	49.1	metab_3910	neg_1672	neg	4.927	4.866	4.803	4.804	4.879	4.957	5.362	5.3	5.378	5.384	5.321	5.376	4.873	0.06281	5.354	0.03461
5-(Biotinamido)pentylamine	6.674e-09	7.231e-08	1.6878	1.6875	0.9175	-0.1242	yes	down	B(ii)	-	-	-	-	-	-	-	HMDB0246726	Organoheterocyclic compounds	Biotin and derivatives	Not Available	-	365.141	7.55537	M-H2O-H, M+K-2H	C15H28N4O2S	0	73.3	metab_4517	neg_223	neg	5.375	5.269	5.388	5.34	5.276	5.381	5.871	5.796	5.785	5.862	5.806	5.786	5.338	0.05364	5.818	0.03846
Spirotaccagenin	2.684e-11	1.75e-09	1.6788	1.6786	1.0748	0.1041	yes	up	B(ii)	-	-	-	-	-	-	-	HMDB0034424	Lipids and lipid-like molecules	Prenol lipids	Triterpenoids	-	485.268	6.85113	M+, M+K	C27H42O5	0	49.9	metab_2455	pos_355	pos	6.111	6.104	6.103	6.091	6.075	6.069	5.665	5.668	5.661	5.723	5.64	5.653	6.092	0.01687	5.668	0.02866
Jasmonic acid	7.758e-12	6.257e-10	1.6753	1.6752	1.0895	0.1237	yes	up	B(ii)	C08491	-	-	map01100;map01110;map00592;map01070;map04075;map01060	Metabolic pathways;Biosynthesis of secondary metabolites;alpha-Linolenic acid metabolism;Biosynthesis of plant hormones;Plant hormone signal transduction;Biosynthesis of plant secondary metabolites	Metabolism;Metabolism;Metabolism;Metabolism;Environmental Information Processing;Metabolism	Global and overview maps;Global and overview maps;Lipid metabolism;Chemical structure transformation maps;Signal transduction;Chemical structure transformation maps	HMDB0032797;LMFA02020001	Lipids and lipid-like molecules	Fatty Acyls	Lineolic acids and derivatives	59366-47-1;6894-38-8	228.158	3.4072	M+NH4	C12H18O3	0	38	metab_1640	pos_2520	pos	5.102	5.127	5.104	5.139	5.139	5.127	4.727	4.67	4.686	4.697	4.698	4.733	5.123	0.01648	4.702	0.02409
(E)-2',4,4'-Trihydroxy-3-prenylchalcone	1.053e-11	3.637e-10	1.6726	1.6718	0.9151	-0.128	yes	down	B(ii)	-	-	-	-	-	-	-	HMDB0032671	Phenylpropanoids and polyketides	Linear 1,3-diarylpropanoids	Chalcones and dihydrochalcones	202815-28-9	323.129	6.1599	M-H	C20H20O4	0	47.6	metab_3685	neg_1461	neg	5.046	5.048	4.974	4.977	5.023	5.01	5.482	5.489	5.479	5.479	5.465	5.476	5.013	0.03225	5.478	0.00811
Gamma-Glutamyl-5-hydroxytryptophan	2.358e-10	8.603e-09	1.6555	1.6553	1.08	0.111	yes	up	B(ii)	-	-	-	-	-	-	-	HMDB0252616	Organic acids and derivatives	Carboxylic acids and derivatives	Amino acids, peptides, and analogues	-	314.114	4.26572	M+H-2H2O	C16H19N3O6	0	74.8	metab_118	pos_1107	pos	5.618	5.555	5.558	5.565	5.565	5.596	5.159	5.178	5.207	5.112	5.173	5.149	5.576	0.02508	5.163	0.03167
Bis(agmatine)oxalamide	6.665e-08	7.118e-07	1.6522	1.6522	1.0932	0.1286	yes	up	B(ii)	-	-	-	-	-	-	-	HMDB0249255	Organic acids and derivatives	Carboxylic acids and derivatives	Amino acids, peptides, and analogues	-	315.226	4.38223	M+H	C12H26N8O2	0	33.8	metab_123	pos_1111	pos	4.896	4.894	4.936	4.939	4.842	4.901	4.542	4.537	4.522	4.419	4.487	4.391	4.901	0.03516	4.483	0.06408
Dihydrophaseic acid	3.048e-13	1.909e-11	1.6506	1.6502	1.0937	0.1292	yes	up	B(ii)	C15971	-	-	map00906	Carotenoid biosynthesis	Metabolism	Metabolism of terpenoids and polyketides	HMDB0038660;LMPR0103050005	Lipids and lipid-like molecules	Prenol lipids	Sesquiterpenoids	41756-77-8	281.14	6.05553	M-H	C15H22O5	0	44.7	metab_4948	neg_2638	neg	5.301	5.294	5.289	5.268	5.282	5.282	4.836	4.815	4.853	4.84	4.851	4.805	5.286	0.01142	4.833	0.01955
4-(undecan-5-yl)benzene-1-Sulfonic Acid	3.487e-12	1.448e-10	1.646	1.6455	0.9313	-0.1027	yes	down	B(i)	-	-	-	-	-	-	-	-	-	-	-	-	311.169	7.68318	M-H	C17H28O3S	84.3	0	metab_4411	neg_2134	neg	6.095	6.124	6.162	6.108	6.094	6.086	6.568	6.562	6.559	6.552	6.561	6.57	6.111	0.0281	6.562	0.006305
Elenolide	1.713e-10	3.516e-09	1.6432	1.6428	1.1202	0.1638	yes	up	B(ii)	C09506	-	-	-	-	-	-	HMDB0030018	Organoheterocyclic compounds	Pyrans	Pyranones and derivatives	24582-91-0	205.05	5.90713	M-H2O-H	C11H12O5	0	36.7	metab_3581	neg_1367	neg	4.19	4.19	4.223	4.148	4.198	4.224	3.741	3.746	3.763	3.736	3.79	3.692	4.195	0.02802	3.745	0.03221
L-trans-5-Hydroxy-2-piperidinecarboxylic acid	6.197e-13	9.997e-11	1.6354	1.6354	1.0926	0.1278	yes	up	B(ii)	-	-	-	-	-	-	-	HMDB0029426	Organic acids and derivatives	Carboxylic acids and derivatives	Amino acids, peptides, and analogues	50439-45-7	146.081	0.556433	M+H	C6H11NO3	0	38.2	metab_2212	pos_3045	pos	4.72	4.707	4.747	4.757	4.733	4.722	4.333	4.346	4.322	4.315	4.333	4.331	4.731	0.01862	4.33	0.01082
Gemfibrozil	1.236e-10	2.742e-09	1.5911	1.5904	1.0862	0.1193	yes	up	B(ii)	C07020	-	-	map05207	Chemical carcinogenesis - receptor activation	Human Diseases	Cancer: overview	HMDB0015371;MJDBOTE0001413	Benzenoids	Phenol ethers	Not Available	25812-30-0	249.15	6.24843	M-H, 2M+FA-H	C15H22O3	0	39.9	metab_6371	neg_443	neg	5.335	5.333	5.33	5.335	5.311	5.347	4.907	4.939	4.961	4.867	4.908	4.872	5.332	0.01174	4.909	0.03688
Tuberose lactone	6.218e-11	1.618e-09	1.5854	1.5849	1.0896	0.1238	yes	up	B(ii)	-	-	-	-	-	-	-	HMDB0303314	Organoheterocyclic compounds	Lactones	Gamma butyrolactones	-	239.129	6.11203	M+FA-H	C12H18O2	0	30.7	metab_4918	neg_2610	neg	5.084	5.112	5.085	5.094	5.107	5.086	4.703	4.707	4.619	4.672	4.657	4.696	5.095	0.01218	4.676	0.03369
Carisoprodol	4.795e-11	2.625e-09	1.5783	1.5783	1.0849	0.1176	yes	up	B(ii)	C07927	-	-	-	-	-	-	HMDB0014539	Organic acids and derivatives	Carboxylic acids and derivatives	Amino acids, peptides, and analogues	78-44-4	243.169	3.49248	M+H-H2O	C12H24N2O4	0	30.8	metab_79	pos_1071	pos	4.792	4.797	4.765	4.77	4.772	4.786	4.406	4.434	4.372	4.382	4.397	4.443	4.78	0.01315	4.406	0.02828
Verbascose	9.211e-11	2.225e-09	1.5575	1.557	1.0684	0.0955	yes	up	B(ii)	C08252	-	-	-	-	-	-	HMDB0259784	Organic oxygen compounds	Organooxygen compounds	Carbohydrates and carbohydrate conjugates	546-62-3	863.248	0.763567	M+Cl	C30H52O26	0	95.4	metab_5737	neg_3358	neg	6.293	6.343	6.348	6.353	6.305	6.325	5.937	5.901	5.943	5.948	5.882	5.926	6.328	0.02459	5.923	0.02628
9-Oxo-nonanoic acid	1.171e-07	1.115e-06	1.5407	1.5406	1.0785	0.109	yes	up	B(ii)	C16322	-	-	map00592;map01110	alpha-Linolenic acid metabolism;Biosynthesis of secondary metabolites	Metabolism;Metabolism	Lipid metabolism;Global and overview maps	HMDB0094711;LMFA01060160	Lipids and lipid-like molecules	Fatty Acyls	Fatty acids and conjugates	-	214.143	2.72052	M+ACN+H	C9H16O3	0	48.7	metab_21	pos_1018	pos	5.065	4.985	5.064	4.935	5.03	4.993	4.655	4.579	4.682	4.632	4.706	4.63	5.012	0.05076	4.647	0.04471
Myristic acid	8.846e-12	6.848e-10	1.5303	1.5303	1.0715	0.0996	yes	up	B(ii)	C06424	Lipids	Fatty acids	map01100;map00061	Metabolic pathways;Fatty acid biosynthesis	Metabolism;Metabolism	Global and overview maps;Lipid metabolism	HMDB0000806;LMFA01010014;PW_C000643	Lipids and lipid-like molecules	Fatty Acyls	Fatty acids and conjugates	544-63-8	267.174	3.93905	M+K	C14H28O2	0	41.1	metab_1591	pos_2474	pos	5.279	5.273	5.271	5.273	5.273	5.273	4.924	4.89	4.901	4.94	4.957	4.92	5.274	0.002649	4.922	0.02454
Xi-1-Ethoxy-1-hexyloxyethane	1.145e-07	1.097e-06	1.5272	1.5268	0.9245	-0.1133	yes	down	B(ii)	-	-	-	-	-	-	-	HMDB0037639	Organic oxygen compounds	Organooxygen compounds	Ethers	-	197.15	4.17568	M+Na	C10H22O2	0	43.9	metab_1583	pos_2467	pos	4.373	4.382	4.404	4.489	4.329	4.336	4.703	4.717	4.754	4.746	4.794	4.749	4.386	0.05807	4.744	0.03192
Nodakenetic	1.028e-09	2.611e-08	1.524	1.5241	1.072	0.1003	yes	up	B(ii)	C09278	-	-	-	-	-	-	HMDB0302268	Phenylpropanoids and polyketides	Coumarins and derivatives	Furanocoumarins	-	246.09	0.665567	M+	C14H14O4	0	34.4	metab_2981	pos_832	pos	5.265	5.234	5.202	5.258	5.206	5.209	4.886	4.898	4.841	4.843	4.891	4.909	5.229	0.02752	4.878	0.02887
Tricyclazole	6.519e-10	1.921e-08	1.5227	1.5225	0.9299	-0.1049	yes	down	B(i)	C18492	-	-	-	-	-	-	HMDB0031809	Organoheterocyclic compounds	Benzotriazoles	Triazolobenzothiazoles	41814-78-2	190.042	5.28058	M+H	C9H7N3S	88.7	0	metab_165	pos_1150	pos	4.666	4.638	4.65	4.642	4.634	4.633	4.945	4.963	5.003	4.987	5.035	5.03	4.644	0.01247	4.994	0.03586
Thioinosine monophosphate	9.331e-07	6.56e-06	1.5063	1.5059	0.9305	-0.1039	yes	down	B(ii)	-	-	-	-	-	-	-	HMDB0259014	Nucleosides, nucleotides, and analogues	Purine nucleotides	Purine deoxyribonucleotides	-	382.059	5.85955	M+NH4	C10H13N4O7PS	0	37.9	metab_193	pos_1178	pos	4.678	4.711	4.798	4.818	4.783	4.643	5.114	5.05	5.067	5.075	5.085	5.163	4.739	0.07103	5.093	0.04063
(+)-marmesin	5.544e-10	1.699e-08	1.505	1.5049	1.0714	0.0995	yes	up	B(ii)	C09276	-	-	map01110;map00999;map01061	Biosynthesis of secondary metabolites;Biosynthesis of various plant secondary metabolites;Biosynthesis of phenylpropanoids	Metabolism;Metabolism;Metabolism	Global and overview maps;Biosynthesis of other secondary metabolites;Chemical structure transformation maps	HMDB0030786;HMDB0303942	Phenylpropanoids and polyketides	Coumarins and derivatives	Furanocoumarins	13849-08-6	246.089	0.846317	M+	C14H14O4	0	50.7	metab_1872	pos_2730	pos	5.16	5.091	5.15	5.093	5.161	5.137	4.783	4.797	4.798	4.767	4.816	4.779	5.132	0.03211	4.79	0.01729
Dodecylbenzenesulfonic Acid	2.677e-07	1.723e-06	1.4978	1.498	0.9491	-0.0754	yes	down	B(i)	-	-	-	-	-	-	-	HMDB0031031;HMDB0059915	Benzenoids	Benzene and substituted derivatives	Benzenesulfonic acids and derivatives	-	325.185	6.76565	M-H	C18H30O3S	80	0	metab_3893	neg_1655	neg	7.146	7.159	7.179	7.228	7.173	7.177	7.415	7.576	7.592	7.605	7.588	7.596	7.177	0.02814	7.562	0.07252
Gemcitabine	7.681e-11	3.412e-09	1.4953	1.4953	1.0639	0.0894	yes	up	B(ii)	C07650	-	-	-	-	-	-	HMDB0014584;PW_C008951	Nucleosides, nucleotides, and analogues	Pyrimidine nucleosides	Pyrimidine 2''-deoxyribonucleosides	95058-81-4	296.103	4.68772	M+CH3OH+H	C9H11F2N3O4	0	76.7	metab_142	pos_1129	pos	5.623	5.572	5.595	5.595	5.6	5.599	5.27	5.265	5.252	5.224	5.299	5.255	5.597	0.01606	5.261	0.0246
Arctignan C	6.35e-08	6.877e-07	1.4869	1.4869	1.0678	0.0946	yes	up	B(ii)	-	-	-	-	-	-	-	HMDB0302299	Phenylpropanoids and polyketides	2-arylbenzofuran flavonoids	Not Available	-	570.236	3.65585	M+NH4, M+Na	C30H32O10	0	39.2	metab_1997	pos_285	pos	5.326	5.384	5.372	5.292	5.338	5.304	4.926	5.043	5.006	4.958	5.035	5.015	5.336	0.0367	4.997	0.04606
Cinncassiol D2 glucoside	3.438e-08	2.9e-07	1.4656	1.4647	1.0828	0.1148	yes	up	B(ii)	-	-	-	-	-	-	-	HMDB0034679	Lipids and lipid-like molecules	Prenol lipids	Terpene glycosides	-	575.273	5.03072	M+FA-H	C26H42O11	0	59.8	metab_3480	neg_1274	neg	4.786	4.738	4.741	4.8	4.667	4.759	4.388	4.388	4.374	4.336	4.447	4.375	4.748	0.04695	4.385	0.03618
L-Valine	1.973e-11	1.374e-09	1.4587	1.4586	0.9503	-0.0735	yes	down	B(i)	C00183	Peptides	Amino acids	map01100;map04978;map00311;map00770;map02010;map00290;map00460;map01240;map01230;map00966;map01210;map01110;map04974;map00970;map00280;map05230;map01063;map01060	Metabolic pathways;Mineral absorption;Penicillin and cephalosporin biosynthesis;Pantothenate and CoA biosynthesis;ABC transporters;Valine, leucine and isoleucine biosynthesis;Cyanoamino acid metabolism;Biosynthesis of cofactors;Biosynthesis of amino acids;Glucosinolate biosynthesis;2-Oxocarboxylic acid metabolism;Biosynthesis of secondary metabolites;Protein digestion and absorption;Aminoacyl-tRN…	Metabolism;Organismal Systems;Metabolism;Metabolism;Environmental Information Processing;Metabolism;Metabolism;Metabolism;Metabolism;Metabolism;Metabolism;Metabolism;Organismal Systems;Genetic Information Processing;Metabolism;Human Diseases;Metabolism;Metabolism	Global and overview maps;Digestive system;Biosynthesis of other secondary metabolites;Metabolism of cofactors and vitamins;Membrane transport;Amino acid metabolism;Metabolism of other amino acids;Global and overview maps;Global and overview maps;Biosynthesis of other secondary metabolites;Global and overview maps;Global and overview maps;Digestive system;Translation;Amino acid metabolism;Cancer: …	PW_C000704;HMDB0000883;MJDBOTE0000526	Organic acids and derivatives	Carboxylic acids and derivatives	Amino acids, peptides, and analogues	72-18-4	118.086	0.775367	M+H	C5H11NO2	76.6	0	metab_1932	pos_2791	pos	6.158	6.123	6.114	6.095	6.117	6.125	6.421	6.441	6.446	6.445	6.435	6.461	6.122	0.02035	6.442	0.01334
Collettiside I	5.393e-11	2.871e-09	1.4359	1.4358	0.9521	-0.0708	yes	down	B(ii)	-	-	-	-	-	-	-	HMDB0029310;LMST01080094	Lipids and lipid-like molecules	Steroids and steroid derivatives	Steroidal glycosides	14144-06-0	609.394	6.81997	M+CH3OH+H	C33H52O8	0	76.8	metab_439	pos_1408	pos	6.135	6.164	6.2	6.153	6.168	6.16	6.484	6.461	6.495	6.456	6.464	6.48	6.163	0.02129	6.473	0.01515
9(S)-HODE	1.362e-13	9.454e-12	1.4271	1.4266	0.9432	-0.0844	yes	down	B(i)	C14767	-	-	map00591;map03320	Linoleic acid metabolism;PPAR signaling pathway	Metabolism;Organismal Systems	Lipid metabolism;Endocrine system	HMDB0004670	Lipids and lipid-like molecules	Fatty Acyls	Lineolic acids and derivatives	73543-67-6	295.228	6.47325	M-H	C18H32O3	40	0	metab_4703	neg_2415	neg	5.617	5.624	5.616	5.606	5.603	5.63	5.974	5.951	5.949	5.949	5.941	5.962	5.616	0.01029	5.954	0.01173
KAPA	8.937e-12	6.848e-10	1.4261	1.4259	0.9461	-0.0799	yes	down	B(i)	C01092	-	-	map01100;map00780;map01240	Metabolic pathways;Biotin metabolism;Biosynthesis of cofactors	Metabolism;Metabolism;Metabolism	Global and overview maps;Metabolism of cofactors and vitamins;Global and overview maps	HMDB0240687	Lipids and lipid-like molecules	Fatty Acyls	Fatty acids and conjugates	682799-71-9	170.117	4.4716	M+H-H2O, M+Na, M+H	C9H17NO3	50.9	0	metab_482	pos_145	pos	5.354	5.329	5.362	5.363	5.36	5.344	5.65	5.663	5.663	5.627	5.667	5.674	5.352	0.01336	5.657	0.01679
AB-Chminaca	5.374e-07	3.137e-06	1.4198	1.42	0.9477	-0.0775	yes	down	B(ii)	-	-	-	-	-	-	-	HMDB0247738	Organic acids and derivatives	Carboxylic acids and derivatives	Amino acids, peptides, and analogues	-	393.173	6.85863	M+K-2H	C20H28N4O2	0	78.5	metab_3912	neg_1674	neg	6.265	6.277	6.301	6.347	6.3	6.312	6.508	6.657	6.667	6.7	6.678	6.676	6.3	0.02887	6.648	0.06995
Neoliquiritin 2''-apioside	2.482e-07	2.137e-06	1.4079	1.4075	0.9387	-0.0913	yes	down	B(ii)	-	-	-	-	-	-	-	HMDB0040544	Organic acids and derivatives	Carboxylic acids and derivatives	Amino acids, peptides, and analogues	135432-48-3	298.072	0.556433	M+2Na	C26H30O13	0	58.6	metab_2858	pos_721	pos	4.72	4.679	4.753	4.699	4.603	4.662	4.978	4.972	5.025	5.023	5.013	4.941	4.686	0.05148	4.992	0.03347
Butyl 3-hydroxy-2-methylidenebutanoate	3.24e-07	2.706e-06	1.3925	1.3926	1.0732	0.1019	yes	up	B(ii)	-	-	-	-	-	-	-	HMDB0040202	Organic acids and derivatives	Hydroxy acids and derivatives	Beta hydroxy acids and derivatives	22141-40-8	190.143	0.775367	M+NH4	C9H16O3	0	38.4	metab_1929	pos_2789	pos	4.429	4.422	4.42	4.336	4.349	4.434	4.051	4.072	4.078	4.101	4.111	4.176	4.398	0.04379	4.098	0.04381
Lithocholic acid glucuronide	3.984e-09	7.538e-08	1.379	1.3789	0.9524	-0.0704	yes	down	B(ii)	C03033	-	-	map01100;map00040;map04976;map00053;map01240	Metabolic pathways;Pentose and glucuronate interconversions;Bile secretion;Ascorbate and aldarate metabolism;Biosynthesis of cofactors	Metabolism;Metabolism;Organismal Systems;Metabolism;Metabolism	Global and overview maps;Carbohydrate metabolism;Digestive system;Carbohydrate metabolism;Global and overview maps	HMDB0002513;HMDB0254126	Lipids and lipid-like molecules	Steroids and steroid derivatives	Steroidal glycosides	75239-91-7	553.332	6.66472	M+H	C30H48O9	0	68	metab_1066	pos_1992	pos	5.769	5.716	5.78	5.759	5.81	5.747	6.074	6.056	6.027	6.046	6.033	6.076	5.764	0.03155	6.052	0.02051
Cephalosporin C	5.413e-14	4.762e-12	1.3733	1.3728	1.0549	0.0771	yes	up	B(ii)	C00916	Antibiotics	beta-Lactams	map01100;map00311;map01110;map07012;map07013	Metabolic pathways;Penicillin and cephalosporin biosynthesis;Biosynthesis of secondary metabolites;Cephalosporins - parenteral agents;Cephalosporins - oral agents	Metabolism;Metabolism;Metabolism;Drug Development;Drug Development	Global and overview maps;Biosynthesis of other secondary metabolites;Global and overview maps;Chronology: Antiinfectives;Chronology: Antiinfectives	HMDB0060450	Organic acids and derivatives	Carboxylic acids and derivatives	Amino acids, peptides, and analogues	61-24-5	460.105	4.57185	M+FA-H	C16H21N3O8S	0	59.9	metab_5208	neg_2873	neg	6.013	6.005	6.029	6.02	6.017	6.008	5.694	5.702	5.713	5.714	5.689	5.702	6.015	0.008784	5.702	0.00981
Ile Phe	0.0008731	0.002546	1.368	1.368	1.0864	0.1196	yes	up	B(i)	-	-	-	-	-	-	-	-	-	-	-	-	279.169	4.13292	M+H	C15H22N2O3	34.1	0	metab_115	pos_1104	pos	4.135	4.225	4.21	4.445	4.238	4.261	3.672	4.099	3.883	3.879	3.99	3.964	4.252	0.1037	3.914	0.1435
Indoleacrylic acid	2.374e-08	3.15e-07	1.3578	1.3578	1.0635	0.0888	yes	up	B(i)	-	-	-	-	-	-	-	HMDB0000734	Organoheterocyclic compounds	Indoles and derivatives	Indoles	29953-71-7	205.096	3.06362	M+H, M+NH4	C11H9NO2	35.7	0	metab_2652	pos_532	pos	4.727	4.701	4.696	4.695	4.705	4.696	4.458	4.35	4.47	4.411	4.428	4.415	4.703	0.01217	4.422	0.04242
12-Hydroxydodecanoic acid	1.29e-09	3.07e-08	1.3559	1.3559	1.0624	0.0873	yes	up	B(ii)	C08317	-	-	-	-	-	-	HMDB0304547;HMDB0002059	Organic acids and derivatives	Hydroxy acids and derivatives	Medium-chain hydroxy acids and derivatives	505-95-3	258.205	5.75317	M+ACN+H	C12H24O3	0	36.2	metab_1479	pos_2370	pos	4.733	4.727	4.741	4.742	4.711	4.742	4.419	4.459	4.425	4.5	4.458	4.468	4.733	0.01252	4.455	0.0298
Amfenac	8.406e-08	8.588e-07	1.332	1.3318	0.9393	-0.0903	yes	down	B(ii)	-	-	-	-	-	-	-	HMDB0248289	Benzenoids	Benzene and substituted derivatives	Benzophenones	-	255.09	1.18553	M+	C15H13NO3	0	40	metab_1828	pos_2691	pos	4.178	4.268	4.274	4.193	4.175	4.252	4.49	4.516	4.482	4.478	4.499	4.509	4.223	0.0463	4.496	0.01517
8-Amino-7-oxononanoic acid	1.187e-14	1.414e-12	1.3258	1.3254	0.9511	-0.0723	yes	down	B(ii)	C01092	-	-	map01100;map00780;map01240	Metabolic pathways;Biotin metabolism;Biosynthesis of cofactors	Metabolism;Metabolism;Metabolism	Global and overview maps;Metabolism of cofactors and vitamins;Global and overview maps	LMFA01060168;HMDB0240687	Lipids and lipid-like molecules	Fatty Acyls	Fatty acids and conjugates	682799-71-9	186.113	4.49085	M-H	C9H17NO3	0	38.4	metab_3437	neg_1235	neg	5.677	5.678	5.677	5.668	5.682	5.68	5.96	5.973	5.956	5.98	5.976	5.966	5.677	0.004697	5.969	0.009433
3-Hydroxydodecanedioic acid	1.732e-09	3.846e-08	1.3227	1.3227	1.048	0.0676	yes	up	B(ii)	-	-	-	-	-	-	-	HMDB0000413	Organic acids and derivatives	Hydroxy acids and derivatives	Medium-chain hydroxy acids and derivatives	34574-69-1	269.135	6.08075	M+NH4, M+Na	C12H22O5	0	56.2	metab_2630	pos_512	pos	5.752	5.773	5.78	5.84	5.798	5.789	5.534	5.508	5.514	5.528	5.535	5.523	5.789	0.02971	5.524	0.01111
Beta-Phenylethanol beta-D-rutinoside	3.175e-14	3.18e-12	1.3127	1.3123	1.0486	0.0685	yes	up	B(ii)	-	-	-	-	-	-	-	HMDB0303058	Organic oxygen compounds	Organooxygen compounds	Carbohydrates and carbohydrate conjugates	-	429.175	4.57185	M-H	C20H30O10	0	36.1	metab_3447	neg_1244	neg	6.177	6.172	6.176	6.164	6.171	6.156	5.874	5.883	5.88	5.892	5.876	5.894	6.169	0.007904	5.883	0.008222
Alpha-Dimorphecolic acid	1.503e-10	5.983e-09	1.3117	1.3115	0.9546	-0.067	yes	down	B(ii)	C14767	-	-	map00591;map03320	Linoleic acid metabolism;PPAR signaling pathway	Metabolism;Organismal Systems	Lipid metabolism;Endocrine system	LMFA02000188;HMDB0004670	Lipids and lipid-like molecules	Fatty Acyls	Lineolic acids and derivatives	73543-67-6	297.241	6.48583	M+H, M+CH3OH+H	C18H32O3	0	55.6	metab_2345	pos_317	pos	5.435	5.478	5.442	5.434	5.449	5.431	5.712	5.71	5.704	5.672	5.707	5.72	5.445	0.01753	5.704	0.01671
6-keto PGE1	1.165e-10	2.638e-09	1.3012	1.3009	1.0587	0.0823	yes	up	B(i)	C05962	-	-	map00590;map01100	Arachidonic acid metabolism;Metabolic pathways	Metabolism;Metabolism	Lipid metabolism;Global and overview maps	HMDB0004241;LMFA03010012	Lipids and lipid-like molecules	Fatty Acyls	Eicosanoids	67786-53-2	367.213	5.70878	M-H	C20H32O6	33.6	0	metab_5073	neg_2751	neg	5.088	5.1	5.119	5.086	5.105	5.111	4.852	4.821	4.789	4.834	4.817	4.801	5.102	0.01281	4.819	0.02232
Fluocortolone Pivalate	2.033e-08	2.769e-07	1.2972	1.2972	1.0452	0.0638	yes	up	B(ii)	-	-	-	-	-	-	-	HMDB0252353	Lipids and lipid-like molecules	Steroids and steroid derivatives	Pregnane steroids	-	483.254	6.27548	M+NH4, M+Na	C27H37FO5	0	31.4	metab_2587	pos_474	pos	5.905	5.949	5.94	5.902	5.932	5.912	5.666	5.634	5.651	5.683	5.639	5.726	5.923	0.01984	5.667	0.03428
Cyasterone	9.466e-06	4.838e-05	1.2887	1.2883	1.0511	0.0719	yes	up	B(ii)	C08816	-	-	-	-	-	-	HMDB0250618;LMST01040153;MJDBOTE0001293	Lipids and lipid-like molecules	Prenol lipids	Triterpenoids	17086-76-9	559.27	5.94855	M+K	C29H44O8	0	41	metab_1454	pos_2345	pos	5.441	5.452	5.487	5.502	5.456	5.477	5.168	5.24	5.326	5.187	5.098	5.2	5.469	0.02342	5.203	0.07592
Glucoliquiritin apioside	4.123e-06	2.375e-05	1.2837	1.2835	0.9473	-0.0781	yes	down	B(ii)	-	-	-	-	-	-	-	HMDB0041149	Phenylpropanoids and polyketides	Flavonoids	Flavonoid glycosides	157226-47-6	379.098	0.579817	M+2Na	C32H40O18	0	67.5	metab_2888	pos_749	pos	4.712	4.728	4.643	4.73	4.633	4.712	4.915	5.01	5.026	4.878	4.958	4.938	4.693	0.04325	4.954	0.05637
Enterolactone	0.0004615	0.001173	1.2817	1.2816	0.9291	-0.1061	yes	down	B(i)	C18165	-	-	-	-	-	-	HMDB0006101	Lignans, neolignans and related compounds	Furanoid lignans	Tetrahydrofuran lignans	185254-87-9;78473-71-9	297.114	5.99105	M-H	C18H18O4	48.8	0	metab_4982	neg_2669	neg	4.217	4.318	4.237	4.003	4.032	4.346	4.505	4.564	4.473	4.501	4.587	4.445	4.192	0.144	4.512	0.05384
3-Deoxyestrone	6.945e-10	2.016e-08	1.2747	1.2746	1.0485	0.0683	yes	up	B(ii)	C14972	-	-	-	-	-	-	HMDB0245855	Lipids and lipid-like molecules	Steroids and steroid derivatives	Estrane steroids	53-45-2	277.156	3.54075	M+Na	C18H22O	0	49.7	metab_1625	pos_2506	pos	5.278	5.31	5.292	5.32	5.307	5.301	5.053	5.088	5.043	5.057	5.024	5.072	5.301	0.01478	5.056	0.02234
N-Nonanoylglycine	1.149e-05	5.706e-05	1.2667	1.2666	1.0594	0.0832	yes	up	B(ii)	-	-	-	-	-	-	-	HMDB0013279	Organic acids and derivatives	Carboxylic acids and derivatives	Amino acids, peptides, and analogues	-	238.14	3.07142	M+Na	C11H21NO3	0	30.3	metab_1679	pos_2556	pos	4.64	4.615	4.658	4.568	4.623	4.519	4.316	4.328	4.46	4.288	4.333	4.35	4.604	0.05159	4.346	0.05948
3,4-Methylenedioxyamphetamine	4.682e-11	2.609e-09	1.2624	1.2623	1.0471	0.0664	yes	up	B(ii)	C07577	-	-	-	-	-	-	HMDB0041931	Organoheterocyclic compounds	Benzodioxoles	Not Available	4764-17-4	212.127	1.73423	M+CH3OH+H	C10H13NO2	0	38.4	metab_3126	pos_965	pos	5.315	5.315	5.297	5.32	5.315	5.3	5.076	5.072	5.063	5.042	5.074	5.096	5.31	0.00949	5.071	0.0175
3-(7'-methylthio)heptylmalate	3.267e-14	3.18e-12	1.2428	1.2425	1.0446	0.063	yes	up	B(ii)	C17231	-	-	map01210;map00966	2-Oxocarboxylic acid metabolism;Glucosinolate biosynthesis	Metabolism;Metabolism	Global and overview maps;Biosynthesis of other secondary metabolites	HMDB0304112	Organic acids and derivatives	Hydroxy acids and derivatives	Medium-chain hydroxy acids and derivatives	-	597.206	3.6432	2M+FA-H	C12H20O5S-2	0	53.8	metab_3382	neg_1186	neg	6.03	6.034	6.02	6.011	6.016	6.019	5.764	5.769	5.773	5.762	5.767	5.757	6.022	0.008672	5.765	0.005468
Russelioside B	8.499e-08	8.654e-07	1.2407	1.2407	0.9628	-0.0547	yes	down	B(ii)	-	-	-	-	-	-	-	HMDB0257365	Lipids and lipid-like molecules	Steroids and steroid derivatives	Steroidal glycosides	-	841.415	6.29107	M+NH4, M+Na	C40H66O17	0	39.5	metab_2196	pos_303	pos	6.142	6.117	6.103	6.081	6.122	6.123	6.334	6.311	6.353	6.388	6.318	6.401	6.115	0.02081	6.351	0.03687
Ile Val Gly	1.42e-06	9.521e-06	1.2404	1.2404	1.0535	0.0752	yes	up	B(i)	-	-	-	-	-	-	-	-	-	-	-	-	288.19	2.71272	M+H	C13H25N3O4	77.4	0	metab_1724	pos_2597	pos	4.73	4.741	4.765	4.701	4.764	4.768	4.488	4.467	4.542	4.428	4.53	4.567	4.745	0.02623	4.504	0.05209
N-Myristoyl Arginine	4.828e-06	2.7e-05	1.2275	1.2271	0.9564	-0.0643	yes	down	B(ii)	-	-	-	-	-	-	-	HMDB0242046	Organic acids and derivatives	Carboxylic acids and derivatives	Amino acids, peptides, and analogues	-	385.315	3.91097	M+H	C20H40N4O3	0	72.1	metab_1593	pos_2476	pos	5.254	5.233	5.233	5.27	5.247	5.228	5.409	5.419	5.469	5.49	5.55	5.563	5.244	0.01597	5.483	0.06426
Tert-butyl (2-{7-[(2S)-3-(4-cyanophenoxy)-2-hydroxypropyl]-9-oxa-3,7-diazabicyclo[3.3.1]non-3-yl}ethyl)carbamate	3.024e-09	6.059e-08	1.2252	1.2253	1.0375	0.0531	yes	up	B(ii)	-	-	-	-	-	-	-	HMDB0248771	Benzenoids	Phenol ethers	Not Available	-	469.239	6.22875	M+H, M+NH4, M+Na	C23H34N4O5	0	35.2	metab_3130	pos_97	pos	6.268	6.283	6.282	6.281	6.295	6.29	6.068	6.042	6.018	6.038	6.077	6.091	6.283	0.008981	6.056	0.02743
Stachyose	2.785e-08	3.617e-07	1.2221	1.2221	1.0395	0.0559	yes	up	B(i)	C01613	-	-	map01100;map00052	Metabolic pathways;Galactose metabolism	Metabolism;Metabolism	Global and overview maps;Carbohydrate metabolism	PW_C001923;HMDB0003553;MJDBOTE0000475	Organic oxygen compounds	Organooxygen compounds	Carbohydrates and carbohydrate conjugates	470-55-3;10094-58-3;470-55-3	689.208	0.759267	M+Na	C24H42O21	80.4	0	metab_3029	pos_876	pos	6.088	6.022	5.998	6.01	6.017	6.023	5.788	5.799	5.8	5.771	5.812	5.821	6.027	0.03172	5.798	0.01779
Ile Thr	1.393e-05	6.776e-05	1.2103	1.2105	1.0567	0.0796	yes	up	B(i)	-	-	-	-	-	-	-	-	-	-	-	-	233.148	1.6731	M+H	C10H20N2O4	50.2	0	metab_3119	pos_959	pos	4.445	4.413	4.384	4.373	4.404	4.355	4.128	4.089	4.104	4.233	4.157	4.247	4.396	0.03219	4.16	0.06635
Val Val Leu	1.9e-05	8.875e-05	1.2059	1.2058	1.0513	0.0722	yes	up	B(i)	-	-	-	-	-	-	-	-	-	-	-	-	330.237	4.17568	M+H	C16H31N3O4	64.7	0	metab_117	pos_1106	pos	4.805	4.791	4.821	4.909	4.803	4.782	4.508	4.652	4.641	4.571	4.604	4.52	4.818	0.04619	4.583	0.06064
1-Tert-butyl 4-ethyl 5-oxoazepane-1,4-dicarboxylate	5.504e-10	1.699e-08	1.2055	1.2054	1.0409	0.0578	yes	up	B(ii)	-	-	-	-	-	-	-	HMDB0244604	Organoheterocyclic compounds	Azepanes	Not Available	-	250.142	3.55935	M+H-2H2O	C14H23NO5	0	65.5	metab_1622	pos_2503	pos	5.564	5.584	5.553	5.591	5.555	5.584	5.328	5.365	5.371	5.363	5.344	5.345	5.572	0.01668	5.353	0.01639
Mdpbp	3.654e-05	0.0001586	1.2037	1.2035	1.0534	0.0751	yes	up	B(ii)	-	-	-	-	-	-	-	HMDB0254385	Benzenoids	Benzene and substituted derivatives	Butyrophenones	-	279.169	4.38957	M+NH4	C15H19NO3	0	41.9	metab_1574	pos_2459	pos	4.705	4.735	4.699	4.676	4.682	4.689	4.366	4.457	4.489	4.578	4.375	4.496	4.698	0.02088	4.46	0.0803
Glutamyltryptophan	9.283e-08	9.298e-07	1.1951	1.195	1.0436	0.0616	yes	up	B(ii)	-	-	-	-	-	-	-	HMDB0028830	Organic acids and derivatives	Carboxylic acids and derivatives	Amino acids, peptides, and analogues	38101-59-6	298.119	5.1008	M+H-2H2O	C16H19N3O5	0	79.9	metab_156	pos_1142	pos	5.271	5.236	5.279	5.299	5.258	5.247	4.999	5.028	5.06	5.084	5.073	5.028	5.265	0.02288	5.045	0.0324
Ile Ile Ala	0.000103	0.0003923	1.1918	1.1917	1.0552	0.0775	yes	up	B(i)	-	-	-	-	-	-	-	-	-	-	-	-	316.221	3.35438	M+H	C15H29N3O4	52.4	0	metab_69	pos_1062	pos	4.566	4.545	4.555	4.524	4.561	4.557	4.411	4.376	4.298	4.173	4.239	4.381	4.551	0.0151	4.313	0.0932
PA(10:0/PGD2)	5.232e-11	1.411e-09	1.1881	1.1879	1.0392	0.0555	yes	up	B(ii)	-	-	-	-	-	-	-	HMDB0262669	Not Available	Not Available	Not Available	-	697.306	5.39007	M+K-2H	C33H57O11P	0	52.2	metab_5120	neg_2794	neg	6.239	6.253	6.234	6.22	6.229	6.23	5.986	6.004	5.991	6.007	5.98	6.024	6.234	0.01137	5.999	0.01617
Val Val	4.33e-09	7.994e-08	1.1776	1.1777	1.0418	0.0591	yes	up	B(i)	-	-	-	-	-	-	-	-	-	-	-	-	217.153	1.85508	M+H	C10H20N2O3	57.6	0	metab_1787	pos_2653	pos	5.243	5.214	5.222	5.251	5.22	5.231	5.034	5.033	4.991	4.988	5.032	5.041	5.23	0.01437	5.02	0.02367
2-Phenyl-1,3-propanediol monocarbamate	1.716e-05	8.104e-05	1.1763	1.1763	1.0555	0.0779	yes	up	B(ii)	C16586	-	-	map00982	Drug metabolism - cytochrome P450	Metabolism	Xenobiotics biodegradation and metabolism	PW_C040528;HMDB0060351	Benzenoids	Benzene and substituted derivatives	Not Available	25451-53-0	237.122	2.68928	M+ACN+H	C10H13NO3	0	74.9	metab_16	pos_1012	pos	4.3	4.187	4.261	4.232	4.323	4.259	3.978	4.031	3.982	4.033	4.085	4.109	4.26	0.04829	4.036	0.05283
7-Hydroxyoctanoic acid	1.611e-10	6.252e-09	1.1715	1.1715	1.0364	0.0516	yes	up	B(ii)	-	-	-	-	-	-	-	HMDB0000486	Organic acids and derivatives	Hydroxy acids and derivatives	Medium-chain hydroxy acids and derivatives	17173-14-7	202.143	2.13108	M+ACN+H	C8H16O3	0	33.6	metab_3137	pos_976	pos	5.9	5.88	5.884	5.889	5.899	5.881	5.701	5.654	5.683	5.674	5.699	5.682	5.889	0.008945	5.682	0.01728
Alpha-(1,2-Dihydroxyethyl)-1,2,3,4-tetrahydro-7-hydroxy-9-methoxy-3,4-dioxocyclopenta[c][1]benzopyran-6-acetaldehyde	1.171e-10	2.638e-09	1.1635	1.1632	1.0425	0.06	yes	up	B(ii)	C19592	-	-	map00980	Metabolism of xenobiotics by cytochrome P450	Metabolism	Xenobiotics biodegradation and metabolism	HMDB0062442	Phenylpropanoids and polyketides	Coumarins and derivatives	Not Available	-	393.081	0.564933	M+FA-H	C17H16O8	0	45.2	metab_5884	neg_3500	neg	5.544	5.526	5.513	5.536	5.519	5.503	5.299	5.274	5.317	5.297	5.295	5.302	5.523	0.0152	5.298	0.01389
Geranylcitronellol	5.97e-05	0.0002437	1.1628	1.1629	0.9681	-0.0468	yes	down	B(ii)	-	-	-	-	-	-	-	HMDB0032147	Lipids and lipid-like molecules	Prenol lipids	Diterpenoids	36237-66-8	310.309	6.94405	M+H, M+NH4	C20H36O	0	56.6	metab_2459	pos_359	pos	6.814	6.829	6.808	6.8	6.785	6.805	7.002	7.015	6.998	7.196	6.989	6.984	6.807	0.01463	7.031	0.08172
Pterin	6.417e-07	4.774e-06	1.1561	1.1562	1.0463	0.0653	yes	up	B(ii)	C00715	-	-	-	-	-	-	HMDB0000802	Organoheterocyclic compounds	Pteridines and derivatives	Pterins and derivatives	2236-60-4	164.056	2.65553	M+H	C6H5N5O	0	32.2	metab_1746	pos_2616	pos	4.669	4.711	4.691	4.747	4.712	4.703	4.501	4.495	4.476	4.461	4.481	4.57	4.705	0.02579	4.497	0.03831
Mannan	2.84e-09	3.606e-08	1.1529	1.1527	1.0337	0.0478	yes	up	B(ii)	C00464	-	-	map01100;map04613;map00051	Metabolic pathways;Neutrophil extracellular trap formation;Fructose and mannose metabolism	Metabolism;Organismal Systems;Metabolism	Global and overview maps;Immune system;Carbohydrate metabolism	HMDB0029931	Organic oxygen compounds	Organooxygen compounds	Carbohydrates and carbohydrate conjugates	52002-03-6;9036-88-8	701.194	0.763567	M+Cl, M+FA-H	C24H42O21	0	96.8	metab_3898	neg_166	neg	6.833	6.861	6.86	6.865	6.825	6.848	6.644	6.586	6.635	6.64	6.61	6.638	6.849	0.01639	6.626	0.02288
D(-)-beta-hydroxy butyric acid	2.805e-10	9.883e-09	1.1452	1.1451	1.046	0.0649	yes	up	B(i)	C01089	Organic acids	Carboxylic acids	map01100;map04024;map00650	Metabolic pathways;cAMP signaling pathway;Butanoate metabolism	Metabolism;Environmental Information Processing;Metabolism	Global and overview maps;Signal transduction;Carbohydrate metabolism	LMFA01050005	-	-	-	-	105.055	3.61895	M+H	C4H8O3	35.8	0	metab_1614	pos_2497	pos	4.481	4.482	4.468	4.481	4.48	4.485	4.261	4.296	4.29	4.261	4.307	4.275	4.479	0.005802	4.282	0.01881
Ile Tyr	0.001199	0.003377	1.1428	1.143	1.0597	0.0837	yes	up	B(i)	-	-	-	-	-	-	-	-	-	-	-	-	295.164	3.07777	M+H	C15H22N2O4	56.4	0	metab_47	pos_1041	pos	4.334	4.165	4.299	4.244	4.237	4.291	3.818	4.011	4.05	4.014	4.178	4.061	4.262	0.05956	4.022	0.1169
Melezitose	6.492e-07	4.806e-06	1.1399	1.1398	1.0391	0.0553	yes	up	B(i)	C08243	-	-	-	-	-	-	HMDB0011730;MJDBOTE0000489	Organic oxygen compounds	Organooxygen compounds	Carbohydrates and carbohydrate conjugates	597-12-6	487.163	0.767567	M+H-H2O	C18H32O16	50	0	metab_3037	pos_883	pos	5.409	5.371	5.354	5.36	5.389	5.359	5.127	5.192	5.194	5.149	5.138	5.229	5.374	0.02127	5.172	0.03958
N-[1'-(Aminocarbonyl)-2',2'-dimethylpropyl]-1-(cyclohexylmethyl)-1h-indazole-3-carboxamide	5.745e-06	2.423e-05	1.1357	1.136	0.9656	-0.0505	yes	down	B(ii)	-	-	-	-	-	-	-	HMDB0255030	Organic acids and derivatives	Carboxylic acids and derivatives	Amino acids, peptides, and analogues	-	407.188	7.09843	M+K-2H	C21H30N4O2	0	79.2	metab_3928	neg_1693	neg	6.346	6.407	6.406	6.458	6.411	6.41	6.526	6.646	6.654	6.674	6.652	6.653	6.406	0.03547	6.634	0.05364
Leu Val Ala	4.089e-09	7.689e-08	1.1273	1.1273	1.0401	0.0567	yes	up	B(i)	-	-	-	-	-	-	-	-	-	-	-	-	302.206	2.92297	M+H	C14H27N3O4	60.3	0	metab_36	pos_1031	pos	5.015	5.017	4.985	4.995	5.02	4.986	4.809	4.79	4.808	4.79	4.837	4.828	5.003	0.0162	4.81	0.01933
Hydroxyatrazine	4.883e-07	3.838e-06	1.118	1.1178	0.9608	-0.0577	yes	down	B(i)	C06552	-	-	map01100;map01120;map00791	Metabolic pathways;Microbial metabolism in diverse environments;Atrazine degradation	Metabolism;Metabolism;Metabolism	Global and overview maps;Global and overview maps;Xenobiotics biodegradation and metabolism	HMDB0062766	Organoheterocyclic compounds	Triazines	1,3,5-triazines	2163-68-0	198.134	3.55935	M+H	C8H15N5O	64.4	0	metab_1623	pos_2504	pos	4.733	4.791	4.72	4.804	4.756	4.761	4.997	4.958	4.936	4.941	4.925	4.971	4.761	0.03248	4.955	0.02635
2-C-Methyl-1,4-erythrono-D-lactone	1.896e-08	1.747e-07	1.1174	1.1167	0.9564	-0.0643	yes	down	B(ii)	-	-	-	-	-	-	-	HMDB0029884	Organoheterocyclic compounds	Lactones	Gamma butyrolactones	18465-71-9	113.023	0.542117	M-H2O-H	C5H8O4	0	38.2	metab_5960	neg_3571	neg	4.62	4.615	4.606	4.584	4.669	4.641	4.85	4.831	4.849	4.835	4.821	4.816	4.623	0.02925	4.834	0.01373
12-hydroxyheptadecanoic acid	2.48e-09	3.238e-08	1.1133	1.1128	0.9631	-0.0542	yes	down	B(ii)	-	-	-	-	-	-	-	HMDB0061663	Lipids and lipid-like molecules	Fatty Acyls	Fatty acids and conjugates	-	331.25	6.27295	M+FA-H	C17H34O3	0	60.4	metab_4799	neg_2501	neg	5.429	5.451	5.451	5.408	5.407	5.462	5.653	5.636	5.639	5.655	5.645	5.629	5.435	0.0238	5.643	0.01012
Dodemorph	1.964e-07	1.771e-06	1.1111	1.1111	0.9739	-0.0382	yes	down	B(i)	C18786	-	-	-	-	-	-	-	-	-	-	1593-77-7	563.548	6.75807	M+Na, 2M+H	C18H35NO	64.8	0	metab_2447	pos_348	pos	7.14	7.14	7.178	7.132	7.124	7.134	7.33	7.327	7.346	7.386	7.301	7.3	7.141	0.01884	7.332	0.03216
Methyl 3-hydroxyisovalerate	1.359e-12	1.936e-10	1.1106	1.1106	1.0311	0.0442	yes	up	B(ii)	-	-	-	-	-	-	-	HMDB0303162	Lipids and lipid-like molecules	Fatty Acyls	Fatty acid esters	-	115.075	5.37358	M+H-H2O, M+H	C6H12O3	0	31.7	metab_2651	pos_531	pos	6.154	6.132	6.13	6.133	6.127	6.129	5.946	5.946	5.946	5.951	5.95	5.955	6.134	0.01013	5.949	0.003596
Prolyl-Valine	4.198e-06	2.41e-05	1.1072	1.1073	1.0453	0.0639	yes	up	B(ii)	-	-	-	-	-	-	-	HMDB0029030	Organic acids and derivatives	Carboxylic acids and derivatives	Amino acids, peptides, and analogues	-	215.138	1.73423	M+H	C10H18N2O3	0	46.8	metab_1797	pos_2662	pos	4.478	4.508	4.493	4.519	4.525	4.47	4.304	4.24	4.261	4.357	4.357	4.308	4.499	0.0224	4.304	0.04803
Fluocortin	5.244e-09	5.908e-08	1.1044	1.104	1.0407	0.0576	yes	up	B(ii)	C21553	-	-	-	-	-	-	HMDB0252349	Lipids and lipid-like molecules	Steroids and steroid derivatives	Pregnane steroids	33124-50-4	371.169	5.21418	M-H2O-H	C22H27FO5	0	30.6	metab_5147	neg_2818	neg	5.242	5.258	5.24	5.244	5.252	5.216	5.048	5.049	5.035	5.028	5.064	4.997	5.242	0.01465	5.037	0.02332
9(S)-HpODE	1.989e-12	8.648e-11	1.1033	1.1029	0.9682	-0.0466	yes	down	B(i)	C14827	-	-	map01100;map00591	Metabolic pathways;Linoleic acid metabolism	Metabolism;Metabolism	Global and overview maps;Lipid metabolism	HMDB0006940	Lipids and lipid-like molecules	Fatty Acyls	Lineolic acids and derivatives	29774-12-7	311.223	6.27295	M-H	C18H32O4	77.9	0	metab_3735	neg_1507	neg	6.145	6.159	6.148	6.141	6.136	6.151	6.366	6.345	6.352	6.344	6.343	6.343	6.147	0.007994	6.349	0.009246
N,N-Dimethylsphingosine	0.001132	0.003219	1.0996	1.0994	0.9522	-0.0707	yes	down	B(ii)	C13914	-	-	-	-	-	-	LMSP01070001;HMDB0013645	Organic nitrogen compounds	Organonitrogen compounds	Amines	122314-67-4	310.309	7.69762	M+H-H2O	C20H41NO2	0	42.8	metab_772	pos_1715	pos	4.492	4.395	4.343	4.371	4.322	4.473	4.477	4.662	4.523	4.73	4.662	4.668	4.399	0.06929	4.62	0.09803
Capsicoside A1	7.46e-09	1.185e-07	1.0978	1.0978	0.973	-0.0395	yes	down	B(ii)	-	-	-	-	-	-	-	HMDB0303762	Lipids and lipid-like molecules	Steroids and steroid derivatives	Steroidal glycosides	-	595.379	6.78128	M+H	C33H54O9	0	61.6	metab_1009	pos_1938	pos	6.574	6.577	6.612	6.566	6.599	6.586	6.793	6.776	6.769	6.737	6.759	6.779	6.586	0.01697	6.769	0.01901
Tetrahydroaldosterone-3-glucuronide	9.708e-08	7.16e-07	1.0808	1.0803	0.9634	-0.0538	yes	down	B(ii)	-	-	-	-	-	-	-	LMST05010067;HMDB0010357	Lipids and lipid-like molecules	Steroids and steroid derivatives	Steroidal glycosides	20605-81-6	585.255	6.20055	M+FA-H	C27H40O11	0	37.7	metab_3706	neg_1480	neg	5.233	5.224	5.254	5.194	5.252	5.231	5.459	5.453	5.441	5.384	5.408	5.437	5.231	0.02208	5.43	0.02859
Leu Ile	1.165e-09	2.834e-08	1.0747	1.0748	1.0324	0.046	yes	up	B(i)	-	-	-	-	-	-	-	-	-	-	-	-	245.185	3.6871	M+H	C12H24N2O3	32.4	0	metab_1607	pos_2490	pos	5.564	5.578	5.57	5.603	5.546	5.558	5.391	5.399	5.388	5.398	5.396	5.399	5.57	0.01958	5.395	0.004535
N2-Oxalylarginine	1.403e-09	3.234e-08	1.0725	1.0726	1.0328	0.0466	yes	up	B(ii)	-	-	-	-	-	-	-	HMDB0032763	Organic acids and derivatives	Carboxylic acids and derivatives	Amino acids, peptides, and analogues	90250-86-5	269.087	1.73423	M+Na	C8H14N4O5	0	38.2	metab_1795	pos_2660	pos	5.482	5.487	5.476	5.492	5.495	5.477	5.321	5.302	5.295	5.288	5.324	5.336	5.485	0.007829	5.311	0.01885
Sesamolinol 4'-O-b-D-glucosyl (1->6)-O-b-D-glucoside	0.005248	0.01255	1.0695	1.0697	0.9659	-0.0501	yes	down	B(ii)	-	-	-	-	-	-	-	HMDB0029299	Organic oxygen compounds	Organooxygen compounds	Carbohydrates and carbohydrate conjugates	-	371.1	0.5876	M+2Na	C32H40O17	0	38.6	metab_2898	pos_758	pos	6.489	6.469	6.507	6.495	6.46	6.499	6.536	6.594	6.974	6.789	6.744	6.657	6.487	0.01836	6.716	0.1569
6-Hydroxyhexanoic acid	2.525e-10	9.104e-09	1.0685	1.0685	1.0263	0.0375	yes	up	B(ii)	C06103	-	-	map01220;map00930;map01120	Degradation of aromatic compounds;Caprolactam degradation;Microbial metabolism in diverse environments	Metabolism;Metabolism;Metabolism	Global and overview maps;Xenobiotics biodegradation and metabolism;Global and overview maps	HMDB0012843	Organic acids and derivatives	Hydroxy acids and derivatives	Medium-chain hydroxy acids and derivatives	1191-25-9	115.075	5.9252	M+H-H2O, M+H	C6H12O3	0	41.5	metab_2643	pos_524	pos	6.705	6.713	6.702	6.743	6.715	6.706	6.533	6.536	6.553	6.546	6.536	6.547	6.714	0.01492	6.542	0.008044
Lichenin	4.853e-06	2.704e-05	1.0672	1.0673	1.0364	0.0516	yes	up	B(ii)	C00478	-	-	-	-	-	-	HMDB0302349	Organic oxygen compounds	Organooxygen compounds	Alcohols and polyols	1402-10-4	347.093	0.743633	2M+Na	C6H10O5	0	40.2	metab_3016	pos_864	pos	5.233	5.152	5.114	5.155	5.124	5.157	4.976	4.998	4.956	4.943	4.959	5.016	5.156	0.04162	4.975	0.02793
Galactosylglycerol	8.85e-07	4.795e-06	1.0649	1.0646	0.9622	-0.0556	yes	down	B(ii)	C05401	-	-	map00561;map00052	Glycerolipid metabolism;Galactose metabolism	Metabolism;Metabolism	Lipid metabolism;Carbohydrate metabolism	HMDB0304157;HMDB0006790;PW_C002928	Lipids and lipid-like molecules	Glycerolipids	Glycosylglycerols	-	299.099	0.691767	M-H, M+FA-H	C9H18O8	0	36.2	metab_3792	neg_156	neg	4.967	5.016	4.954	5.034	5.038	4.966	5.22	5.197	5.193	5.215	5.168	5.159	4.996	0.03789	5.192	0.0244
Aminomalonic acid	6.441e-06	3.47e-05	1.0645	1.0645	0.9643	-0.0524	yes	down	B(ii)	C00872	-	-	-	-	-	-	HMDB0001147	Organic acids and derivatives	Carboxylic acids and derivatives	Amino acids, peptides, and analogues	1068-84-4	152.056	0.767567	M+CH3OH+H	C3H5NO4	0	42.3	metab_1945	pos_2802	pos	4.946	4.889	4.865	4.823	4.877	4.903	5.017	5.077	5.059	5.057	5.064	5.113	4.884	0.04106	5.065	0.03135
N-Epsilon-Acetyl-L-Lysine	1.638e-06	1.07e-05	1.0598	1.0599	1.0381	0.0539	yes	up	B(i)	C02727	-	-	map01100;map00310	Metabolic pathways;Lysine degradation	Metabolism;Metabolism	Global and overview maps;Amino acid metabolism	HMDB0000206;HMDB0000197;MJDBOTE0000583	Organic acids and derivatives	Carboxylic acids and derivatives	Amino acids, peptides, and analogues	87-51-4;692-04-6	189.122	1.0701	M+H	C8H16N2O3	67.4	0	metab_3175	pos_932	pos	4.805	4.806	4.777	4.788	4.779	4.797	4.654	4.624	4.569	4.578	4.598	4.672	4.792	0.01268	4.616	0.04142
Val Ile	9.31e-11	3.963e-09	1.0536	1.0535	1.03	0.0426	yes	up	B(i)	-	-	-	-	-	-	-	-	-	-	-	-	231.169	3.14992	M+H	C11H22N2O3	67.6	0	metab_54	pos_1048	pos	5.763	5.757	5.743	5.762	5.768	5.757	5.599	5.581	5.577	5.609	5.596	5.587	5.759	0.008519	5.591	0.01219
Inosine	4.87e-11	1.333e-09	1.0518	1.0516	1.0329	0.0467	yes	up	B(i)	C00294	-	-	map01100;map02010;map01232;map00230	Metabolic pathways;ABC transporters;Nucleotide metabolism;Purine metabolism	Metabolism;Environmental Information Processing;Metabolism;Metabolism	Global and overview maps;Membrane transport;Global and overview maps;Nucleotide metabolism	HMDB0247301;PW_C000127;HMDB0000195;MJDBOTE0000386	Nucleosides, nucleotides, and analogues	Purine nucleosides	Not Available	58-63-9	267.074	1.72793	M-H	C10H12N4O5	77.3	0	metab_5499	neg_3138	neg	5.809	5.801	5.819	5.808	5.821	5.799	5.636	5.614	5.638	5.609	5.619	5.633	5.81	0.009042	5.625	0.01244
(E)-6,10-Dimethyl-9-methylene-5-undecen-2-one	6.482e-05	0.0002617	1.0518	1.0518	0.9639	-0.053	yes	down	B(ii)	-	-	-	-	-	-	-	HMDB0035862	Organic oxygen compounds	Organooxygen compounds	Carbonyl compounds	64854-44-0	226.215	6.75807	M+NH4	C14H24O	0	40.8	metab_1024	pos_1951	pos	4.831	4.916	4.988	4.888	4.872	4.943	5.115	5.053	5.105	5.112	5.026	5.129	4.906	0.0554	5.09	0.04065
Galactinol	8.467e-14	6.801e-12	1.0465	1.0462	1.0233	0.0332	yes	up	B(i)	C01235	-	-	map01100;map00052	Metabolic pathways;Galactose metabolism	Metabolism;Metabolism	Global and overview maps;Carbohydrate metabolism	HMDB0005826;PW_C002585	Organic oxygen compounds	Organooxygen compounds	Carbohydrates and carbohydrate conjugates	3687-64-7	377.086	0.604233	M+Cl	C12H22O11	92.4	0	metab_5843	neg_3463	neg	7.934	7.95	7.94	7.944	7.938	7.943	7.765	7.758	7.764	7.76	7.749	7.761	7.941	0.005435	7.76	0.00587
DG(a-17:0/0:0/PGD2)	4.88e-07	3.838e-06	1.0464	1.0466	0.9731	-0.0393	yes	down	B(ii)	-	-	-	-	-	-	-	HMDB0297741	Not Available	Not Available	Not Available	-	701.49	6.71145	M+Na	C40H70O8	0	79.8	metab_406	pos_1377	pos	6.124	6.124	6.138	6.112	6.179	6.151	6.336	6.332	6.307	6.276	6.273	6.323	6.138	0.02425	6.308	0.0275
Fasoracetam	1.835e-12	2.164e-10	1.0457	1.0457	1.0283	0.0403	yes	up	B(ii)	C13311	-	-	-	-	-	-	HMDB0252174	Organic acids and derivatives	Carboxylic acids and derivatives	Amino acids, peptides, and analogues	110958-19-5	229.154	2.92297	M+CH3OH+H	C10H16N2O2	0	44.2	metab_35	pos_1030	pos	5.972	5.959	5.955	5.96	5.955	5.957	5.785	5.795	5.797	5.789	5.805	5.802	5.96	0.006384	5.796	0.007471
Threonylisoleucine	0.0002552	0.0006952	1.0447	1.0442	1.049	0.069	yes	up	B(ii)	-	-	-	-	-	-	-	HMDB0029064	Organic acids and derivatives	Carboxylic acids and derivatives	Amino acids, peptides, and analogues	129050-49-3	231.135	2.73528	M-H	C10H20N2O4	0	44.6	metab_5390	neg_3037	neg	4.51	4.312	4.437	4.453	4.542	4.471	4.225	4.229	4.324	4.272	4.238	4.185	4.454	0.07947	4.246	0.04739
Abscisic alcohol 11-glucoside	4.459e-11	1.229e-09	1.0413	1.041	1.0266	0.0379	yes	up	B(ii)	-	-	-	-	-	-	-	HMDB0039636	Lipids and lipid-like molecules	Prenol lipids	Terpene glycosides	145153-00-0	457.207	5.39007	M+FA-H	C21H32O8	0	81.8	metab_5123	neg_2797	neg	6.989	7.002	6.983	6.988	6.977	6.975	6.794	6.814	6.797	6.811	6.793	6.82	6.986	0.009564	6.805	0.01147
Valyltryptophan	1.145e-06	7.883e-06	1.0396	1.0395	1.0316	0.0449	yes	up	B(ii)	-	-	-	-	-	-	-	HMDB0029138	Organic acids and derivatives	Carboxylic acids and derivatives	Amino acids, peptides, and analogues	24587-37-9	326.15	5.98747	M+Na	C16H21N3O3	0	40.1	metab_1436	pos_2329	pos	5.502	5.542	5.497	5.56	5.533	5.491	5.352	5.319	5.397	5.354	5.366	5.324	5.521	0.02774	5.352	0.02874
Palustrine	1.048e-09	1.556e-08	1.039	1.0386	0.9707	-0.0429	yes	down	B(ii)	C10608	-	-	-	-	-	-	HMDB0256095	Phenylpropanoids and polyketides	Macrolactams	Not Available	22324-44-3	677.499	6.51308	2M+Hac-H	C17H31N3O2	0	59.1	metab_3836	neg_1600	neg	5.996	6.014	5.983	5.981	5.99	5.984	6.196	6.188	6.151	6.163	6.169	6.165	5.991	0.01228	6.172	0.01652
Isophorone	1.092e-08	1.656e-07	1.0341	1.034	0.969	-0.0454	yes	down	B(i)	C14743	-	-	-	-	-	-	HMDB0031195	Organic oxygen compounds	Organooxygen compounds	Carbonyl compounds	78-59-1	156.138	6.75807	M+NH4	C9H14O	64.7	0	metab_1028	pos_1955	pos	5.069	5.076	5.087	5.093	5.056	5.049	5.209	5.258	5.233	5.241	5.237	5.227	5.072	0.0171	5.234	0.01618
Cytosine deoxyribonucleoside	8.503e-05	0.0003303	1.0334	1.0334	1.0304	0.0432	yes	up	B(ii)	C00881	Nucleic acids	Nucleosides	map00240;map01100;map02010;map01232	Pyrimidine metabolism;Metabolic pathways;ABC transporters;Nucleotide metabolism	Metabolism;Metabolism;Environmental Information Processing;Metabolism	Nucleotide metabolism;Global and overview maps;Membrane transport;Global and overview maps	HMDB0000014;HMDB0250725	Nucleosides, nucleotides, and analogues	Pyrimidine nucleosides	Pyrimidine 2''-deoxyribonucleosides	951-77-9	455.186	0.775367	M+ACN+H, 2M+H, M+H	C9H13N3O4	0	32.6	metab_2682	pos_56	pos	6.153	6.068	6.056	6.005	6.057	6.078	5.81	5.884	5.918	5.897	5.878	5.959	6.07	0.04792	5.891	0.04964
Andrographolide	1.296e-10	2.817e-09	1.0312	1.0309	1.0311	0.0442	yes	up	B(i)	C20214	-	-	-	-	-	-	HMDB0248395;MJDBOTE0001465	Organoheterocyclic compounds	Lactones	Gamma butyrolactones	5508-58-7	349.203	6.20055	M-H2O-H, M-H	C20H30O5	56.1	0	metab_6343	neg_418	neg	5.912	5.916	5.892	5.9	5.889	5.914	5.734	5.719	5.735	5.737	5.723	5.708	5.904	0.01188	5.726	0.01122
(9S,10S)-10-hydroxy-9-(phosphonooxy)octadecanoate	2.327e-08	2.077e-07	1.0302	1.0299	1.0329	0.0467	yes	up	B(ii)	C15989	-	-	-	-	-	-	HMDB0059632	Lipids and lipid-like molecules	Fatty Acyls	Fatty acids and conjugates	-	441.229	6.7342	M+FA-H	C18H37O7P	0	61.9	metab_4618	neg_2335	neg	5.594	5.62	5.614	5.606	5.612	5.65	5.429	5.432	5.448	5.408	5.47	5.431	5.616	0.01885	5.437	0.02082
11-Aminoundecanoic Acid	1.416e-08	2.028e-07	1.0276	1.0274	0.9704	-0.0433	yes	down	B(i)	C19325	-	-	-	-	-	-	HMDB0032669	Lipids and lipid-like molecules	Steroids and steroid derivatives	Ergostane steroids	211486-12-3;2432-99-7	184.169	6.7503	M+H-H2O	C11H23NO2	58.8	0	metab_1032	pos_1959	pos	5.294	5.294	5.292	5.282	5.263	5.266	5.446	5.455	5.41	5.457	5.429	5.457	5.282	0.01432	5.443	0.01914
5-(3',4',5'-Trihydroxyphenyl)-gamma-valerolactone-3'-O-sulphate	1.331e-10	2.871e-09	1.0266	1.0261	1.0335	0.0475	yes	up	B(ii)	-	-	-	-	-	-	-	HMDB0059985	Organic acids and derivatives	Organic sulfuric acids and derivatives	Arylsulfates	-	303.018	5.22022	M-H	C11H12O8S	0	30.9	metab_5146	neg_2817	neg	5.438	5.436	5.447	5.432	5.421	5.443	5.251	5.284	5.251	5.267	5.259	5.25	5.436	0.009018	5.26	0.0135
N-Valylphenylalanine	2.066e-06	1.314e-05	1.0247	1.0248	1.0357	0.0506	yes	up	B(i)	-	-	-	-	-	-	-	HMDB0255244;HMDB0029134	Organic acids and derivatives	Carboxylic acids and derivatives	Amino acids, peptides, and analogues	3918-92-1	265.153	3.5212	M+H	C14H20N2O3	64.4	0	metab_1631	pos_2511	pos	4.815	4.819	4.732	4.798	4.762	4.778	4.623	4.626	4.612	4.579	4.619	4.656	4.784	0.03344	4.619	0.02481
Sn-Glycero-3-phosphocholine	4.288e-05	0.0001828	1.0167	1.0165	1.0367	0.052	yes	up	B(i)	C00670	-	-	map00565;map00564;map05231	Ether lipid metabolism;Glycerophospholipid metabolism;Choline metabolism in cancer	Metabolism;Metabolism;Human Diseases	Lipid metabolism;Lipid metabolism;Cancer: overview	HMDB0000086	Lipids and lipid-like molecules	Glycerophospholipids	Glycerophosphocholines	28319-77-9	258.109	0.5876	M+H	C8H20NO6P	92.5	0	metab_2146	pos_2985	pos	4.772	4.782	4.843	4.78	4.768	4.883	4.66	4.687	4.623	4.612	4.645	4.58	4.805	0.04733	4.635	0.03772
Ketorolac	0.0001495	0.0005423	1.0152	1.0153	0.9587	-0.0608	yes	down	B(ii)	C07062	-	-	-	-	-	-	HMDB0014608;PW_C008970	Organic oxygen compounds	Organooxygen compounds	Carbonyl compounds	66635-83-4;74103-06-3	255.09	0.790967	M+	C15H13NO3	0	43.6	metab_1898	pos_2757	pos	4.158	4.035	4.072	3.978	4.035	4.113	4.187	4.231	4.289	4.264	4.232	4.238	4.065	0.06378	4.24	0.03446
Leucylleucine	1.272e-12	6.102e-11	1.0149	1.0147	1.0327	0.0464	yes	up	B(ii)	C11332	-	-	-	-	-	-	HMDB0254039;HMDB0028933	Organic acids and derivatives	Carboxylic acids and derivatives	Amino acids, peptides, and analogues	3303-31-9	243.171	3.88063	M-H	C12H24N2O3	0	40.2	metab_5263	neg_2923	neg	5.399	5.412	5.396	5.404	5.406	5.403	5.247	5.222	5.228	5.23	5.232	5.233	5.403	0.005337	5.232	0.008324
Valylleucine	7.032e-10	1.12e-08	1.0129	1.0127	1.0331	0.047	yes	up	B(ii)	-	-	-	-	-	-	-	HMDB0029131	Organic acids and derivatives	Carboxylic acids and derivatives	Amino acids, peptides, and analogues	3989-97-7	229.156	3.13998	M-H	C11H22N2O3	0	43.6	metab_3340	neg_1148	neg	5.337	5.341	5.338	5.326	5.328	5.344	5.171	5.145	5.152	5.182	5.184	5.148	5.335	0.006993	5.164	0.01742
4-Hydroxyisovaleric acid	5.925e-09	9.822e-08	1.0077	1.0077	1.0262	0.0373	yes	up	B(ii)	-	-	-	-	-	-	-	HMDB0002011	Lipids and lipid-like molecules	Fatty Acyls	Fatty acids and conjugates	77220-86-1	101.06	4.57592	M+H-H2O	C5H10O3	0	45.3	metab_134	pos_1121	pos	6.076	6.056	6.064	6.081	6.082	6.082	5.902	5.935	5.915	5.895	5.931	5.938	6.074	0.01089	5.919	0.01791
Bioadykinin Fragment 1-5	0.001814	0.004903	1.0023	1.0022	1.0397	0.0562	yes	up	B(ii)	-	-	-	-	-	-	-	HMDB0245648	Organic acids and derivatives	Carboxylic acids and derivatives	Amino acids, peptides, and analogues	-	617.275	5.97968	M+2Na-H	C27H40N8O6	0	89.4	metab_1439	pos_2331	pos	4.854	5.041	4.85	4.922	5.053	4.809	4.703	4.7	4.764	4.76	4.772	4.703	4.922	0.1038	4.734	0.03467
Val Thr	0.0001763	0.0006217	1.002	1.0017	1.0411	0.0581	yes	up	B(i)	-	-	-	-	-	-	-	-	-	-	-	-	219.133	0.775367	M+H	C9H18N2O4	36.2	0	metab_1928	pos_2788	pos	4.399	4.291	4.299	4.249	4.351	4.396	4.095	4.184	4.174	4.147	4.149	4.208	4.331	0.0609	4.16	0.03913
