# Supplementary material for: Effects of biological agents on rhizosphere microecological environment and nutrient availability for rice
Source: Front Microbiol. 2025 Jan 8;15:1447527. doi: 10.3389/fmicb.2024.1447527 (PMC11752750; doi:10.3389/fmicb.2024.1447527)
Supplement: Supplementary file 3 [file Table_13.xlsx]

## Sheet: Table.S13
Table.S13 Differential metabolites statistics in CKZ/MZ
Metabolite	P_value	FDR	VIP_pred_OPLS-DA	VIP_PLS-DA	FC(MZ/CKZ)	Log2FC(MZ/CKZ)	Significant	Regulate	level	KEGG Compound ID	KEGG Compound First Category	KEGG Compound Second Category	KEGG Pathway ID	KEGG Pathway Description	KEGG Pathway First Category	KEGG Pathway Second Category	Library ID	HMDB Superclass	HMDB Class	HMDB Subclass	CAS ID	M/Z	Retention time	Adducts	Formula	Fragmentation Score	Theoretical Fragmentation Score	Metab ID	ID	Mode	MZ1	MZ2	MZ3	MZ4	MZ5	MZ6	CKZ1	CKZ2	CKZ3	CKZ4	CKZ5	CKZ6	MZ_mean	MZ_SD	CKZ_mean	CKZ_SD
Momordin B	2.359e-12	4.093e-11	3.1256	3.1253	1.6822	0.7503	yes	up	B(ii)	C08964	-	-	-	-	-	-	HMDB0302778	Lipids and lipid-like molecules	Prenol lipids	Terpene glycosides	-	631.387	6.37728	M-H	C36H56O9	0	34.8	metab_3770	neg_1539	neg	6.042	6.088	6.087	6.08	6.058	6.067	3.511	3.864	3.498	3.715	3.57	3.495	6.071	0.01821	3.609	0.1502
O-Oxalylhomoserine	1.423e-10	2.039e-09	3.102	3.102	1.943	0.9583	yes	up	B(ii)	C08294	-	-	-	-	-	-	HMDB0302143	Organic acids and derivatives	Carboxylic acids and derivatives	Amino acids, peptides, and analogues	4096-48-4	424.119	0.759267	2M+ACN+H	C6H9NO6	0	63.4	metab_1951	pos_2808	pos	4.924	4.908	5.003	4.904	4.915	4.979	2.497	2.338	2.342	2.873	2.74	2.459	4.939	0.04194	2.542	0.2188
Lotaustralin	2.991e-08	1.801e-07	2.8217	2.8215	1.6995	0.7651	yes	up	B(ii)	C08334	-	-	map00460;map01110	Cyanoamino acid metabolism;Biosynthesis of secondary metabolites	Metabolism;Metabolism	Metabolism of other amino acids;Global and overview maps	HMDB0033865	Organic oxygen compounds	Organooxygen compounds	Carbohydrates and carbohydrate conjugates	534-67-8	303.154	1.00065	M+ACN+H	C11H19NO6	0	53.6	metab_1855	pos_2715	pos	4.89	4.891	4.872	4.9	4.873	4.887	2.632	2.634	2.81	2.631	3.153	3.388	4.886	0.01102	2.875	0.3229
(E)-2',4,4'-Trihydroxy-3-prenylchalcone	7.25e-09	4.11e-08	2.799	2.7987	0.6351	-0.6549	yes	down	B(ii)	-	-	-	-	-	-	-	HMDB0032671	Phenylpropanoids and polyketides	Linear 1,3-diarylpropanoids	Chalcones and dihydrochalcones	202815-28-9	323.129	6.1599	M-H	C20H20O4	0	47.6	metab_3685	neg_1461	neg	3.423	3.228	3.591	3.85	3.668	3.116	5.482	5.489	5.479	5.479	5.465	5.476	3.479	0.2773	5.478	0.00811
Ethyl glucuronide	4.033e-09	3.191e-08	2.7922	2.7922	1.5493	0.6316	yes	up	B(ii)	-	-	-	-	-	-	-	HMDB0010325	Organic oxygen compounds	Organooxygen compounds	Carbohydrates and carbohydrate conjugates	17685-04-0	286.091	0.603183	M+ACN+Na, 2M+NH4	C8H14O7	0	86.3	metab_2690	pos_567	pos	5.471	5.545	5.487	5.554	5.498	5.544	3.19	3.941	3.687	3.621	3.461	3.466	5.517	0.03556	3.561	0.253
2-Hydroxyestradiol	1.168e-09	1.14e-08	2.7759	2.7758	1.5428	0.6256	yes	up	B(ii)	C05301	Steroids	18-Carbon atoms	map00140;map04913;map05208	Steroid hormone biosynthesis;Ovarian steroidogenesis;Chemical carcinogenesis - reactive oxygen species	Metabolism;Organismal Systems;Human Diseases	Lipid metabolism;Endocrine system;Cancer: overview	HMDB0244190;LMST02010027;HMDB0000338	Lipids and lipid-like molecules	Steroids and steroid derivatives	Estrane steroids	362-05-0	253.161	6.34562	M+H-2H2O	C18H24O3	0	42.7	metab_294	pos_1271	pos	5.456	5.46	5.495	5.462	5.481	5.493	3.787	3.244	3.706	3.36	3.717	3.472	5.474	0.01733	3.548	0.2211
Neolinustatin	3.499e-09	2.891e-08	2.7609	2.7609	1.6227	0.6984	yes	up	B(ii)	C08336	-	-	-	-	-	-	HMDB0038482	Organic oxygen compounds	Organooxygen compounds	Carbohydrates and carbohydrate conjugates	72229-42-6	465.206	1.00065	M+ACN+H	C17H29NO11	0	57.5	metab_3083	pos_925	pos	5.007	4.986	4.965	5.007	4.976	4.941	3.278	2.943	3.471	2.905	2.907	2.91	4.98	0.02569	3.069	0.2447
2-Hydroxy-4-[(1R)-1-hydroxy-8-methyl-6-oxononyl]-3-methyl-2H-furan-5-one	4.812e-12	7.599e-11	2.7536	2.7534	1.5679	0.6488	yes	up	B(ii)	-	-	-	-	-	-	-	HMDB0258463	Lipids and lipid-like molecules	Fatty Acyls	Fatty alcohols	-	305.138	6.593	M+Na-2H	C15H24O5	0	70	metab_4649	neg_2363	neg	5.274	5.262	5.303	5.277	5.27	5.285	3.54	3.289	3.281	3.279	3.517	3.296	5.279	0.01415	3.367	0.1254
Erythromycin C	1.209e-08	8.122e-08	2.5413	2.5411	0.715	-0.484	yes	down	B(ii)	C01912	Antibiotics	Polyketides and nonribosomal peptides	map01052;map01100;map00522;map01110	Type I polyketide structures;Metabolic pathways;Biosynthesis of 12-, 14- and 16-membered macrolides;Biosynthesis of secondary metabolites	Metabolism;Metabolism;Metabolism;Metabolism	Metabolism of terpenoids and polyketides;Global and overview maps;Metabolism of terpenoids and polyketides;Global and overview maps	LMPK04000009;HMDB0014344;HMDB0251935	Organic oxygen compounds	Organooxygen compounds	Carbohydrates and carbohydrate conjugates	114-07-8	737.477	6.84335	M+NH4	C36H65NO13	0	83.7	metab_3169	pos_1923	pos	4.246	3.75	4.194	4.185	4.273	3.812	5.746	5.685	5.767	5.623	5.682	5.71	4.077	0.2321	5.702	0.0513
Monopropionylcadaverine	1.794e-11	3.792e-10	2.4815	2.4815	1.6019	0.6798	yes	up	B(ii)	-	-	-	-	-	-	-	HMDB0254871	Organic acids and derivatives	Carboxylic acids and derivatives	Carboxylic acid derivatives	-	203.113	3.35438	M+2Na-H	C8H18N2O	0	46.4	metab_1644	pos_2524	pos	4.11	4.13	3.959	4.081	4.166	3.987	2.503	2.707	2.51	2.503	2.513	2.516	4.072	0.08191	2.542	0.08121
Cinncassiol D2 glucoside	2.09e-16	2.383e-14	2.4695	2.4693	1.3494	0.4323	yes	up	B(ii)	-	-	-	-	-	-	-	HMDB0034679	Lipids and lipid-like molecules	Prenol lipids	Terpene glycosides	-	575.273	5.03072	M+FA-H	C26H42O11	0	59.8	metab_3480	neg_1274	neg	5.903	5.919	5.92	5.918	5.926	5.918	4.388	4.388	4.374	4.336	4.447	4.375	5.917	0.007504	4.385	0.03618
Cholesta-4,6-Dien-3-one	1.953e-16	2.328e-14	2.3348	2.3347	0.7323	-0.4495	yes	down	B(i)	-	-	-	-	-	-	-	HMDB0002394;LMST01010059	Lipids and lipid-like molecules	Steroids and steroid derivatives	Cholestane steroids	566-93-8	381.313	6.50518	M-H	C27H42O	40.2	0	metab_3831	neg_1597	neg	3.737	3.769	3.746	3.745	3.741	3.741	5.136	5.154	5.063	5.114	5.119	5.114	3.747	0.01163	5.117	0.03068
PURPUROGALLIN	2.154e-13	5.416e-12	2.2952	2.2951	1.3279	0.4091	yes	up	B(i)	C09964	-	-	-	-	-	-	HMDB0256929	Hydrocarbon derivatives	Tropones	Tropolones	569-77-7	219.03	4.90923	M-H	C11H8O5	55.5	0	metab_5186	neg_2853	neg	5.357	5.379	5.359	5.363	5.364	5.376	4.113	4.056	3.96	4.093	4.053	3.968	5.366	0.009318	4.041	0.06338
4-Chlorotoluene	2.22e-12	7.823e-11	2.2249	2.2249	0.7389	-0.4365	yes	down	B(ii)	C14451	-	-	-	-	-	-	HMDB0246404	Benzenoids	Benzene and substituted derivatives	Halobenzenes	106-43-4	168.057	3.20347	M+ACN+H	C7H7Cl	0	37.7	metab_59	pos_1052	pos	3.39	3.419	3.55	3.437	3.501	3.56	4.686	4.669	4.729	4.707	4.708	4.727	3.476	0.07121	4.704	0.02355
Piperdial	1.263e-09	1.214e-08	2.1591	2.1591	1.2854	0.3622	yes	up	B(ii)	C09711	-	-	-	-	-	-	HMDB0035798	Organic oxygen compounds	Organooxygen compounds	Alcohols and polyols	100288-36-6	251.163	6.19758	M+H	C15H22O3	0	50.8	metab_258	pos_1236	pos	5.236	5.266	5.263	5.257	5.18	5.303	4.14	4.01	4.087	4.122	4.266	3.884	5.251	0.04105	4.085	0.1289
2-Naphthalenesulfonic acid	4.674e-18	1.33e-15	2.1496	2.1495	0.793	-0.3346	yes	down	B(i)	C16202	-	-	map00626	Naphthalene degradation	Metabolism	Xenobiotics biodegradation and metabolism	HMDB0255446	Benzenoids	Naphthalenes	Naphthalene sulfonic acids and derivatives	120-18-3	207.012	4.8702	M-H	C10H8O3S	45.2	0	metab_5189	neg_2856	neg	4.433	4.446	4.459	4.469	4.424	4.463	5.616	5.602	5.604	5.618	5.612	5.607	4.449	0.01798	5.61	0.006547
Elenolide	1.785e-15	1.168e-13	2.127	2.1268	1.3036	0.3825	yes	up	B(ii)	C09506	-	-	-	-	-	-	HMDB0030018	Organoheterocyclic compounds	Pyrans	Pyranones and derivatives	24582-91-0	205.05	5.90713	M-H2O-H	C11H12O5	0	36.7	metab_3581	neg_1367	neg	4.876	4.884	4.895	4.865	4.892	4.88	3.741	3.746	3.763	3.736	3.79	3.692	4.882	0.01083	3.745	0.03221
Hypoglycin B	2.81e-10	3.559e-09	2.1099	2.1098	1.2953	0.3733	yes	up	B(ii)	C08280	-	-	-	-	-	-	HMDB0029428	Organic acids and derivatives	Carboxylic acids and derivatives	Amino acids, peptides, and analogues	502-37-4	303.154	0.783167	M+CH3OH+H	C12H18N2O5	0	68.8	metab_3048	pos_893	pos	4.828	4.902	4.894	4.882	4.808	4.9	3.609	3.865	3.739	3.694	3.771	3.878	4.869	0.04045	3.759	0.1029
Lysylisoleucine	6.237e-06	1.836e-05	2.0287	2.0281	0.7944	-0.3321	yes	down	B(ii)	-	-	-	-	-	-	-	HMDB0028954;HMDB0028955	Organic acids and derivatives	Carboxylic acids and derivatives	Amino acids, peptides, and analogues	20556-13-2;7369-79-1	577.397	6.85102	2M+Hac-H	C12H25N3O3	0	49.1	metab_3910	neg_1672	neg	4.628	3.956	4.593	4.209	4.251	3.879	5.362	5.3	5.378	5.384	5.321	5.376	4.253	0.3118	5.354	0.03461
Chikusetsu saponin iva	0.0001041	0.0002415	2.0091	2.009	1.429	0.515	yes	up	B(ii)	C10246	-	-	-	-	-	-	HMDB0250078;HMDB0038778	Lipids and lipid-like molecules	Prenol lipids	Terpene glycosides	51415-00-0	793.441	6.39325	M-H	C42H66O14	0	95	metab_4747	neg_2455	neg	3.728	3.77	3.972	3.674	4.032	3.585	3.12	2.62	2.324	2.322	3.22	2.322	3.794	0.174	2.655	0.4166
Ile Phe	1.071e-08	7.358e-08	2.0058	2.0058	1.2588	0.332	yes	up	B(i)	-	-	-	-	-	-	-	-	-	-	-	-	279.169	4.13292	M+H	C15H22N2O3	34.1	0	metab_115	pos_1104	pos	4.945	4.952	4.899	4.884	4.937	4.943	3.672	4.099	3.883	3.879	3.99	3.964	4.927	0.02818	3.914	0.1435
4-Heptylphenol	4.262e-17	7.047e-15	1.9716	1.9714	1.1856	0.2456	yes	up	B(ii)	C14698	-	-	-	-	-	-	HMDB0246435	Benzenoids	Phenols	1-hydroxy-2-unsubstituted benzenoids	-	237.15	6.27295	M+FA-H	C13H20O	0	76.8	metab_4801	neg_2503	neg	6.23	6.246	6.243	6.239	6.24	6.241	5.258	5.279	5.273	5.265	5.227	5.276	6.24	0.005417	5.263	0.01934
Hydroxymyricanone	3.303e-05	9.279e-05	1.9559	1.9559	0.7962	-0.3288	yes	down	B(ii)	-	-	-	-	-	-	-	HMDB0041416	Phenylpropanoids and polyketides	Diarylheptanoids	Cyclic diarylheptanoids	-	411.117	7.55748	M+K	C21H24O6	0	89.6	metab_545	pos_1509	pos	4.338	4.051	4.281	3.945	3.39	4.276	5.122	5.074	5.097	5.056	5.04	5.108	4.047	0.356	5.083	0.03171
Amfenac	1.138e-17	6.976e-15	1.9521	1.952	1.2095	0.2744	yes	up	B(ii)	-	-	-	-	-	-	-	HMDB0248289	Benzenoids	Benzene and substituted derivatives	Benzophenones	-	255.09	1.18553	M+	C15H13NO3	0	40	metab_1828	pos_2691	pos	5.447	5.436	5.437	5.436	5.427	5.447	4.49	4.516	4.482	4.478	4.499	4.509	5.438	0.007632	4.496	0.01517
7alpha,25-Dihydroxy-4-cholesten-3-one	5.334e-10	6.141e-09	1.928	1.928	1.1879	0.2484	yes	up	B(ii)	C17332	-	-	map00120	Primary bile acid biosynthesis	Metabolism	Lipid metabolism	HMDB0060425	Lipids and lipid-like molecules	Steroids and steroid derivatives	Cholestane steroids	-	461.301	6.82777	M+2Na-H	C27H44O3	0	33.2	metab_440	pos_1409	pos	5.818	5.878	5.829	5.872	5.894	5.905	5.061	4.971	5.011	4.904	4.857	4.823	5.866	0.03497	4.938	0.0922
PA(5-iso PGF2VI/18:1(11Z))	5.533e-11	9.635e-10	1.8724	1.8724	0.8559	-0.2245	yes	down	B(ii)	-	-	-	-	-	-	-	HMDB0263726	Not Available	Not Available	Not Available	-	709.447	6.82777	M+H-2H2O	C39H69O11P	0	30.9	metab_442	pos_1410	pos	5.1	5.225	5.094	5.173	5.262	5.212	6.076	6.032	6.08	6.045	6.009	6.058	5.178	0.06852	6.05	0.02705
Risbitin	1.385e-13	3.82e-12	1.8643	1.8641	1.1911	0.2523	yes	up	B(ii)	C09715	-	-	-	-	-	-	HMDB0302980	Organic oxygen compounds	Organooxygen compounds	Alcohols and polyols	-	221.155	6.45725	M-H	C14H22O2	0	65.7	metab_3805	neg_1571	neg	5.426	5.466	5.464	5.445	5.466	5.449	4.583	4.581	4.574	4.55	4.644	4.537	5.453	0.01591	4.578	0.03716
Isokobusone	6.851e-15	3.087e-13	1.8642	1.8641	1.1842	0.2439	yes	up	B(ii)	C16977	-	-	-	-	-	-	HMDB0036791	Organic oxygen compounds	Organooxygen compounds	Alcohols and polyols	24173-72-6	221.155	6.11203	M-H	C14H22O2	0	80.4	metab_3662	neg_1440	neg	5.618	5.628	5.618	5.626	5.615	5.613	4.778	4.76	4.7	4.728	4.77	4.739	5.62	0.006083	4.746	0.02925
Xi-1-Ethoxy-1-hexyloxyethane	5.856e-10	6.615e-09	1.859	1.8589	0.8181	-0.2897	yes	down	B(ii)	-	-	-	-	-	-	-	HMDB0037639	Organic oxygen compounds	Organooxygen compounds	Ethers	-	197.15	4.17568	M+Na	C10H22O2	0	43.9	metab_1583	pos_2467	pos	3.864	3.946	3.822	3.758	4.001	3.896	4.703	4.717	4.754	4.746	4.794	4.749	3.881	0.08689	4.744	0.03192
(3E,9E,12E)-Hexadeca-3,9,12-trienedioylcarnitine	9.365e-09	6.554e-08	1.8395	1.8395	1.18	0.2388	yes	up	B(ii)	-	-	-	-	-	-	-	HMDB0241504	Lipids and lipid-like molecules	Fatty Acyls	Fatty acid esters	-	465.296	6.75807	M+ACN+H	C23H37NO6	0	33.9	metab_1020	pos_1948	pos	5.58	5.559	5.57	5.588	5.576	5.609	4.61	4.573	4.834	4.877	4.725	4.756	5.58	0.01722	4.729	0.12
Alpha-(1,2-Dihydroxyethyl)-1,2,3,4-tetrahydro-7-hydroxy-9-methoxy-3,4-dioxocyclopenta[c][1]benzopyran-6-acetaldehyde	1.203e-16	1.533e-14	1.8312	1.8311	1.1589	0.2128	yes	up	B(ii)	C19592	-	-	map00980	Metabolism of xenobiotics by cytochrome P450	Metabolism	Xenobiotics biodegradation and metabolism	HMDB0062442	Phenylpropanoids and polyketides	Coumarins and derivatives	Not Available	-	393.081	0.564933	M+FA-H	C17H16O8	0	45.2	metab_5884	neg_3500	neg	6.16	6.141	6.147	6.143	6.125	6.126	5.299	5.274	5.317	5.297	5.295	5.302	6.14	0.01329	5.298	0.01389
Fuegin	4.213e-18	1.33e-15	1.8148	1.8146	1.1472	0.1981	yes	up	B(i)	-	-	-	-	-	-	-	-	-	-	-	-	265.145	6.46525	M-H	C15H22O4	89.1	0	metab_4707	neg_2419	neg	6.435	6.452	6.439	6.442	6.453	6.458	5.622	5.618	5.613	5.62	5.605	5.636	6.446	0.009086	5.619	0.009982
Phaseic acid	3.897e-11	4.324e-10	1.8052	1.8049	1.1992	0.2621	yes	up	B(ii)	C09707	-	-	map00906	Carotenoid biosynthesis	Metabolism	Metabolism of terpenoids and polyketides	HMDB0302844	Lipids and lipid-like molecules	Prenol lipids	Sesquiterpenoids	24394-14-7	279.124	6.1599	M-H	C15H20O5	0	71.7	metab_3684	neg_1460	neg	4.91	4.954	4.971	4.955	4.985	4.946	4.104	4.239	4.145	4.129	4.051	4.116	4.954	0.0256	4.131	0.062
Sandosapogenol	4.294e-11	8.024e-10	1.8012	1.8012	1.174	0.2314	yes	up	B(ii)	-	-	-	-	-	-	-	HMDB0031882	Lipids and lipid-like molecules	Prenol lipids	Triterpenoids	-	439.355	6.36897	M+H-H2O	C30H48O3	0	30.8	metab_1251	pos_2159	pos	5.417	5.447	5.477	5.412	5.441	5.47	4.615	4.72	4.538	4.646	4.631	4.672	5.444	0.02658	4.637	0.06088
Ganoderiol I	0.003973	0.007084	1.7852	1.7844	1.2636	0.3375	yes	up	B(ii)	-	-	-	-	-	-	-	HMDB0037778	Lipids and lipid-like molecules	Prenol lipids	Triterpenoids	114567-49-6	523.342	6.74215	M+Na-2H	C31H50O5	0	78.9	metab_4614	neg_2331	neg	4.815	5.153	5.184	4.904	5.109	5.011	4.099	4.334	4.1	2.625	4.329	4.39	5.029	0.1465	3.98	0.6754
Curcumenol	5.154e-09	3.92e-08	1.7777	1.7776	1.176	0.2339	yes	up	B(i)	C16942	-	-	-	-	-	-	HMDB0033960;MJDBOTE0000956	Lipids and lipid-like molecules	Prenol lipids	Sesquiterpenoids	19431-84-6	235.168	6.34562	M+H	C15H22O2	65.1	0	metab_1264	pos_2170	pos	5.267	5.262	5.332	5.312	5.306	5.313	4.673	4.447	4.525	4.392	4.436	4.56	5.299	0.02798	4.506	0.1025
6-(4-sulfophenyl)decanoic Acid	1.663e-07	6.73e-07	1.7706	1.7703	0.8388	-0.2536	yes	down	B(i)	-	-	-	-	-	-	-	-	-	-	-	-	327.127	6.74215	M-H	C16H24O5S	47.9	0	metab_4616	neg_2333	neg	4.442	4.158	4.382	4.107	4.11	4.112	5.033	5.019	4.981	5.043	5.083	5.02	4.219	0.1523	5.03	0.03371
Vinaginsenoside R12	2.177e-08	1.359e-07	1.7536	1.7537	0.8648	-0.2096	yes	down	B(ii)	-	-	-	-	-	-	-	HMDB0040782	Benzenoids	Phenols	Benzenediols	156398-71-9	637.425	6.91305	M+H-2H2O	C36H64O11	0	38.8	metab_982	pos_1911	pos	4.983	5.059	4.83	4.831	4.956	5.117	5.774	5.728	5.743	5.695	5.763	5.729	4.963	0.1172	5.739	0.02833
Palustrine	1.559e-12	2.851e-11	1.7455	1.7452	0.8757	-0.1915	yes	down	B(ii)	C10608	-	-	-	-	-	-	HMDB0256095	Phenylpropanoids and polyketides	Macrolactams	Not Available	22324-44-3	677.499	6.51308	2M+Hac-H	C17H31N3O2	0	59.1	metab_3836	neg_1600	neg	5.489	5.384	5.387	5.377	5.39	5.402	6.196	6.188	6.151	6.163	6.169	6.165	5.405	0.0421	6.172	0.01652
6-keto PGE1	2.489e-15	1.484e-13	1.7392	1.7391	1.1579	0.2115	yes	up	B(i)	C05962	-	-	map00590;map01100	Arachidonic acid metabolism;Metabolic pathways	Metabolism;Metabolism	Lipid metabolism;Global and overview maps	HMDB0004241;LMFA03010012	Lipids and lipid-like molecules	Fatty Acyls	Eicosanoids	67786-53-2	367.213	5.70878	M-H	C20H32O6	33.6	0	metab_5073	neg_2751	neg	5.574	5.588	5.57	5.577	5.587	5.582	4.852	4.821	4.789	4.834	4.817	4.801	5.58	0.007325	4.819	0.02232
2-Hydroxyestriol	3.792e-10	4.612e-09	1.7199	1.7198	0.8502	-0.2341	yes	down	B(ii)	-	-	-	-	-	-	-	HMDB0245157	Lipids and lipid-like molecules	Steroids and steroid derivatives	Estrane steroids	-	343.13	7.66682	M+K	C18H24O4	0	36.7	metab_784	pos_1726	pos	4.199	4.117	4.194	4.277	4.151	4.186	4.959	4.984	4.91	4.858	4.969	4.872	4.187	0.05399	4.925	0.05312
19-Hydroxycinnzeylanol 19-glucoside	3.897e-13	2.148e-11	1.716	1.716	0.8825	-0.1803	yes	down	B(ii)	-	-	-	-	-	-	-	HMDB0036856	Lipids and lipid-like molecules	Prenol lipids	Terpene glycosides	-	585.249	6.11192	M+NH4, M+Na	C26H42O13	0	48.8	metab_2626	pos_509	pos	5.466	5.474	5.461	5.492	5.476	5.537	6.204	6.216	6.171	6.24	6.22	6.233	5.484	0.02811	6.214	0.02471
Tetrahydroaldosterone-3-glucuronide	4.49e-12	7.121e-11	1.7047	1.7045	0.8652	-0.2089	yes	down	B(ii)	-	-	-	-	-	-	-	LMST05010067;HMDB0010357	Lipids and lipid-like molecules	Steroids and steroid derivatives	Steroidal glycosides	20605-81-6	585.255	6.20055	M+FA-H	C27H40O11	0	37.7	metab_3706	neg_1480	neg	4.723	4.631	4.716	4.687	4.741	4.689	5.459	5.453	5.441	5.384	5.408	5.437	4.698	0.03859	5.43	0.02859
Ketorolac	2.523e-12	8.688e-11	1.6947	1.6947	1.1682	0.2243	yes	up	B(ii)	C07062	-	-	-	-	-	-	HMDB0014608;PW_C008970	Organic oxygen compounds	Organooxygen compounds	Carbonyl compounds	66635-83-4;74103-06-3	255.09	0.790967	M+	C15H13NO3	0	43.6	metab_1898	pos_2757	pos	4.969	4.955	4.959	4.939	4.907	4.988	4.187	4.231	4.289	4.264	4.232	4.238	4.953	0.02749	4.24	0.03446
DG(a-17:0/0:0/PGD2)	8.076e-12	2.063e-10	1.6934	1.6934	0.8871	-0.1728	yes	down	B(ii)	-	-	-	-	-	-	-	HMDB0297741	Not Available	Not Available	Not Available	-	701.49	6.71145	M+Na	C40H70O8	0	79.8	metab_406	pos_1377	pos	5.623	5.659	5.566	5.586	5.597	5.544	6.336	6.332	6.307	6.276	6.273	6.323	5.596	0.04119	6.308	0.0275
6-Aminopenicillanic acid	3.611e-14	4.257e-12	1.6811	1.681	0.8718	-0.1979	yes	down	B(ii)	C02954	-	-	map01110;map00311;map07011;map07012	Biosynthesis of secondary metabolites;Penicillin and cephalosporin biosynthesis;Penicillins;Cephalosporins - parenteral agents	Metabolism;Metabolism;Drug Development;Drug Development	Global and overview maps;Biosynthesis of other secondary metabolites;Chronology: Antiinfectives;Chronology: Antiinfectives	HMDB0060618	Organic acids and derivatives	Carboxylic acids and derivatives	Amino acids, peptides, and analogues	551-16-6	216.059	3.20347	M+	C8H12N2O3S	0	39.2	metab_60	pos_1053	pos	4.758	4.799	4.755	4.748	4.729	4.767	5.452	5.435	5.477	5.456	5.478	5.456	4.759	0.02325	5.459	0.01608
2-Phenyl-1,3-propanediol monocarbamate	5.106e-11	9.153e-10	1.6799	1.6799	1.1739	0.2313	yes	up	B(ii)	C16586	-	-	map00982	Drug metabolism - cytochrome P450	Metabolism	Xenobiotics biodegradation and metabolism	PW_C040528;HMDB0060351	Benzenoids	Benzene and substituted derivatives	Not Available	25451-53-0	237.122	2.68928	M+ACN+H	C10H13NO3	0	74.9	metab_16	pos_1012	pos	4.718	4.719	4.746	4.739	4.786	4.723	3.978	4.031	3.982	4.033	4.085	4.109	4.738	0.02585	4.036	0.05283
Mdpbp	1.116e-09	1.107e-08	1.6781	1.6781	1.1578	0.2114	yes	up	B(ii)	-	-	-	-	-	-	-	HMDB0254385	Benzenoids	Benzene and substituted derivatives	Butyrophenones	-	279.169	4.38957	M+NH4	C15H19NO3	0	41.9	metab_1574	pos_2459	pos	5.169	5.163	5.167	5.153	5.174	5.159	4.366	4.457	4.489	4.578	4.375	4.496	5.164	0.007596	4.46	0.0803
Ile Thr	3.16e-10	3.937e-09	1.6733	1.6732	1.1678	0.2238	yes	up	B(i)	-	-	-	-	-	-	-	-	-	-	-	-	233.148	1.6731	M+H	C10H20N2O4	50.2	0	metab_3119	pos_959	pos	4.845	4.854	4.829	4.847	4.89	4.882	4.128	4.089	4.104	4.233	4.157	4.247	4.858	0.02342	4.16	0.06635
Verbascose	2.955e-14	1.137e-12	1.671	1.6709	1.1185	0.1616	yes	up	B(ii)	C08252	-	-	-	-	-	-	HMDB0259784	Organic oxygen compounds	Organooxygen compounds	Carbohydrates and carbohydrate conjugates	546-62-3	863.248	0.763567	M+Cl	C30H52O26	0	95.4	metab_5737	neg_3358	neg	6.639	6.62	6.615	6.621	6.633	6.622	5.937	5.901	5.943	5.948	5.882	5.926	6.625	0.00908	5.923	0.02628
Threonylisoleucine	9.002e-12	1.241e-10	1.6642	1.6642	1.1644	0.2196	yes	up	B(ii)	-	-	-	-	-	-	-	HMDB0029064	Organic acids and derivatives	Carboxylic acids and derivatives	Amino acids, peptides, and analogues	129050-49-3	231.135	2.73528	M-H	C10H20N2O4	0	44.6	metab_5390	neg_3037	neg	4.966	4.935	4.933	4.934	4.947	4.95	4.225	4.229	4.324	4.272	4.238	4.185	4.944	0.01292	4.246	0.04739
Gomisin M2	0.0002643	0.00063	1.664	1.664	0.8421	-0.2479	yes	down	B(ii)	-	-	-	-	-	-	-	HMDB0303928	Phenylpropanoids and polyketides	Tannins	Hydrolyzable tannins	-	425.133	7.5731	M+K	C22H26O6	0	74.5	metab_554	pos_1517	pos	4.225	4.135	4.454	4.473	3.563	4.421	5.078	4.917	5.017	5.072	4.932	4.994	4.212	0.3458	5.002	0.0678
Polypodine B	4.087e-12	1.228e-10	1.6518	1.6518	1.1401	0.1892	yes	up	B(ii)	C08834	-	-	-	-	-	-	HMDB0302993;LMST01010198	Lipids and lipid-like molecules	Steroids and steroid derivatives	Bile acids, alcohols and derivatives	18069-14-2	497.308	4.95878	M+H, M+Na	C27H44O8	0	34.9	metab_2151	pos_299	pos	5.54	5.497	5.553	5.489	5.486	5.534	4.89	4.847	4.855	4.813	4.833	4.797	5.517	0.02936	4.839	0.03274
Hexyl benzoate	1.553e-11	2.021e-10	1.6427	1.6425	1.16	0.2141	yes	up	B(ii)	C14716	-	-	-	-	-	-	HMDB0040431	Benzenoids	Benzene and substituted derivatives	Benzoic acids and derivatives	6789-88-4	251.129	6.19255	M+FA-H	C13H18O2	0	53.9	metab_3699	neg_1474	neg	4.938	4.925	4.94	4.931	4.931	4.919	4.196	4.305	4.315	4.249	4.22	4.213	4.93	0.007781	4.25	0.04998
Russelioside B	1.194e-10	1.794e-09	1.64	1.6399	0.8945	-0.1608	yes	down	B(ii)	-	-	-	-	-	-	-	HMDB0257365	Lipids and lipid-like molecules	Steroids and steroid derivatives	Steroidal glycosides	-	841.415	6.29107	M+NH4, M+Na	C40H66O17	0	39.5	metab_2196	pos_303	pos	5.664	5.698	5.762	5.646	5.623	5.693	6.334	6.311	6.353	6.388	6.318	6.401	5.681	0.04878	6.351	0.03687
L-trans-5-Hydroxy-2-piperidinecarboxylic acid	1.099e-14	1.465e-12	1.635	1.635	1.1529	0.2053	yes	up	B(ii)	-	-	-	-	-	-	-	HMDB0029426	Organic acids and derivatives	Carboxylic acids and derivatives	Amino acids, peptides, and analogues	50439-45-7	146.081	0.556433	M+H	C6H11NO3	0	38.2	metab_2212	pos_3045	pos	4.957	4.99	5.009	4.988	4.989	5.018	4.333	4.346	4.322	4.315	4.333	4.331	4.992	0.02112	4.33	0.01082
Dinotefuran	3.408e-14	4.178e-12	1.631	1.6309	1.1418	0.1913	yes	up	B(i)	C18509	-	-	-	-	-	-	HMDB0244741	Organic nitrogen compounds	Organonitrogen compounds	Guanidines	165252-70-0	225.095	2.95028	M+H, M+Na	C7H14N4O3	42.2	0	metab_1849	pos_271	pos	5.312	5.254	5.292	5.301	5.304	5.322	4.641	4.648	4.617	4.632	4.642	4.651	5.297	0.02339	4.639	0.01237
3-hydroxypentadecanoic acid	7.871e-11	7.903e-10	1.6185	1.6185	0.8738	-0.1946	yes	down	B(ii)	-	-	-	-	-	-	-	HMDB0061657	Lipids and lipid-like molecules	Fatty Acyls	Fatty acids and conjugates	-	257.212	6.74993	M-H	C15H30O3	0	47.7	metab_4613	neg_2330	neg	4.599	4.629	4.655	4.586	4.545	4.527	5.279	5.251	5.268	5.219	5.286	5.212	4.59	0.04887	5.253	0.03116
Nitrotryptophan	1.039e-18	7.96e-16	1.6174	1.6173	0.8942	-0.1613	yes	down	B(ii)	-	-	-	-	-	-	-	HMDB0255666	Organic acids and derivatives	Carboxylic acids and derivatives	Amino acids, peptides, and analogues	-	214.062	3.20347	M+H-2H2O	C11H11N3O4	0	70.9	metab_1658	pos_2537	pos	5.463	5.474	5.464	5.463	5.468	5.466	6.106	6.101	6.119	6.122	6.115	6.117	5.466	0.00405	6.113	0.008234
L-Serine	2.22e-12	7.823e-11	1.5933	1.5933	0.8744	-0.1936	yes	down	B(i)	C00065	Peptides	Amino acids	map00997;map02010;map01502;map01240;map00270;map01200;map00998;map01110;map04071;map00630;map00920;map00470;map01060;map01100;map00564;map01120;map01230;map00680;map00260;map00261;map04978;map00460;map04974;map00600;map00970;map05230	Biosynthesis of various other secondary metabolites;ABC transporters;Vancomycin resistance;Biosynthesis of cofactors;Cysteine and methionine metabolism;Carbon metabolism;Biosynthesis of various antibiotics;Biosynthesis of secondary metabolites;Sphingolipid signaling pathway;Glyoxylate and dicarboxylate metabolism;Sulfur metabolism;D-Amino acid metabolism;Biosynthesis of plant secondary metabolite…	Metabolism;Environmental Information Processing;Human Diseases;Metabolism;Metabolism;Metabolism;Metabolism;Metabolism;Environmental Information Processing;Metabolism;Metabolism;Metabolism;Metabolism;Metabolism;Metabolism;Metabolism;Metabolism;Metabolism;Metabolism;Metabolism;Organismal Systems;Metabolism;Organismal Systems;Metabolism;Genetic Information Processing;Human Diseases	Biosynthesis of other secondary metabolites;Membrane transport;Drug resistance: antimicrobial;Global and overview maps;Amino acid metabolism;Global and overview maps;Biosynthesis of other secondary metabolites;Global and overview maps;Signal transduction;Carbohydrate metabolism;Energy metabolism;Metabolism of other amino acids;Chemical structure transformation maps;Global and overview maps;Lipid …	HMDB0000187;PW_C000120;MJDBOTE0001776	Organic acids and derivatives	Carboxylic acids and derivatives	Amino acids, peptides, and analogues	56-45-1	88.0395	6.61027	M+H-H2O	C3H7NO3	40.5	0	metab_1106	pos_2027	pos	4.326	4.4	4.382	4.374	4.413	4.416	5.012	5.015	4.994	5.005	5.014	5.051	4.385	0.03339	5.015	0.01911
Val Val	4.664e-14	5.106e-12	1.5894	1.5894	1.1247	0.1695	yes	up	B(i)	-	-	-	-	-	-	-	-	-	-	-	-	217.153	1.85508	M+H	C10H20N2O3	57.6	0	metab_1787	pos_2653	pos	5.638	5.63	5.643	5.651	5.656	5.656	5.034	5.033	4.991	4.988	5.032	5.041	5.646	0.01059	5.02	0.02367
N-Valylphenylalanine	9.282e-14	7.575e-12	1.5891	1.589	1.1355	0.1833	yes	up	B(i)	-	-	-	-	-	-	-	HMDB0255244;HMDB0029134	Organic acids and derivatives	Carboxylic acids and derivatives	Amino acids, peptides, and analogues	3918-92-1	265.153	3.5212	M+H	C14H20N2O3	64.4	0	metab_1631	pos_2511	pos	5.228	5.246	5.252	5.238	5.24	5.264	4.623	4.626	4.612	4.579	4.619	4.656	5.245	0.01248	4.619	0.02481
Phenylacetylglutamine	7.262e-07	2.983e-06	1.5761	1.5759	0.8572	-0.2223	yes	down	B(ii)	C04148	-	-	map00360	Phenylalanine metabolism	Metabolism	Amino acid metabolism	HMDB0062645;HMDB0006344;PW_C002728;MJDBOTE0000584	Organic acids and derivatives	Carboxylic acids and derivatives	Amino acids, peptides, and analogues	28047-15-6	247.107	3.33373	M+H-H2O	C13H16N2O4	0	59.9	metab_3177	pos_1060	pos	4.052	3.819	3.862	3.798	3.678	3.849	4.459	4.471	4.56	4.575	4.469	4.363	3.843	0.1215	4.483	0.0771
2,4-Heptadienal	5.968e-11	6.299e-10	1.5759	1.5757	1.1397	0.1887	yes	up	B(ii)	-	-	-	-	-	-	-	LMFA06000024;HMDB0243577;HMDB0303844	Organic oxygen compounds	Organooxygen compounds	Carbonyl compounds	-	219.139	6.1679	2M-H, 2M+Hac-H	C7H10O	0	35.7	metab_6388	neg_459	neg	5.113	5.116	5.121	5.107	5.123	5.106	4.542	4.487	4.489	4.453	4.406	4.545	5.114	0.006927	4.487	0.05295
Val Ile	1.043e-16	3.995e-14	1.5705	1.5704	1.1093	0.1496	yes	up	B(i)	-	-	-	-	-	-	-	-	-	-	-	-	231.169	3.14992	M+H	C11H22N2O3	67.6	0	metab_54	pos_1048	pos	6.205	6.21	6.2	6.191	6.202	6.203	5.599	5.581	5.577	5.609	5.596	5.587	6.202	0.006299	5.591	0.01219
Sn-Glycero-3-phosphocholine	3.233e-11	6.434e-10	1.565	1.565	1.1314	0.1781	yes	up	B(i)	C00670	-	-	map00565;map00564;map05231	Ether lipid metabolism;Glycerophospholipid metabolism;Choline metabolism in cancer	Metabolism;Metabolism;Human Diseases	Lipid metabolism;Lipid metabolism;Cancer: overview	HMDB0000086	Lipids and lipid-like molecules	Glycerophospholipids	Glycerophosphocholines	28319-77-9	258.109	0.5876	M+H	C8H20NO6P	92.5	0	metab_2146	pos_2985	pos	5.216	5.283	5.206	5.274	5.235	5.247	4.66	4.687	4.623	4.612	4.645	4.58	5.244	0.03082	4.635	0.03772
Indoleacrylic acid	3.681e-10	4.495e-09	1.5545	1.5544	1.1364	0.1845	yes	up	B(i)	-	-	-	-	-	-	-	HMDB0000734	Organoheterocyclic compounds	Indoles and derivatives	Indoles	29953-71-7	205.096	3.06362	M+H, M+NH4	C11H9NO2	35.7	0	metab_2652	pos_532	pos	5.065	4.989	5.02	4.981	5	5.093	4.458	4.35	4.47	4.411	4.428	4.415	5.025	0.04479	4.422	0.04242
5-(4-Chloro-3-hydroxy-1-butynyl)-2,2'-bithiophene	3.197e-12	1.021e-10	1.5509	1.5509	1.137	0.1852	yes	up	B(ii)	-	-	-	-	-	-	-	HMDB0033269	Organoheterocyclic compounds	Bi- and oligothiophenes	Not Available	1020-03-7	312.951	0.556433	M+2Na-H	C12H9ClOS2	0	34.7	metab_2859	pos_722	pos	4.922	4.974	5.008	4.946	4.93	4.954	4.347	4.383	4.382	4.364	4.336	4.34	4.956	0.0316	4.359	0.02078
Valylleucine	2.731e-15	1.577e-13	1.5489	1.5488	1.1168	0.1594	yes	up	B(ii)	-	-	-	-	-	-	-	HMDB0029131	Organic acids and derivatives	Carboxylic acids and derivatives	Amino acids, peptides, and analogues	3989-97-7	229.156	3.13998	M-H	C11H22N2O3	0	43.6	metab_3340	neg_1148	neg	5.777	5.763	5.761	5.774	5.761	5.765	5.171	5.145	5.152	5.182	5.184	5.148	5.767	0.007079	5.164	0.01742
Porson	2.76e-08	1.679e-07	1.5479	1.5478	0.8763	-0.1905	yes	down	B(ii)	-	-	-	-	-	-	-	HMDB0030810	Phenylpropanoids and polyketides	Diarylheptanoids	Cyclic diarylheptanoids	56222-03-8	425.133	7.65902	M+K	C22H26O6	0	91.8	metab_787	pos_1729	pos	4.179	4.263	4.282	4.256	4.418	4.316	4.905	4.927	4.89	4.782	4.93	4.912	4.286	0.07889	4.891	0.0554
Nodakenetic	6.342e-12	1.72e-10	1.5417	1.5417	1.121	0.1648	yes	up	B(ii)	C09278	-	-	-	-	-	-	HMDB0302268	Phenylpropanoids and polyketides	Coumarins and derivatives	Furanocoumarins	-	246.09	0.665567	M+	C14H14O4	0	34.4	metab_2981	pos_832	pos	5.425	5.465	5.492	5.5	5.45	5.477	4.886	4.898	4.841	4.843	4.891	4.909	5.468	0.02776	4.878	0.02887
Leu Ile	1.042e-14	1.452e-12	1.5359	1.5359	1.1082	0.1482	yes	up	B(i)	-	-	-	-	-	-	-	-	-	-	-	-	245.185	3.6871	M+H	C12H24N2O3	32.4	0	metab_1607	pos_2490	pos	5.973	5.946	6.006	5.983	5.975	5.992	5.391	5.399	5.388	5.398	5.396	5.399	5.979	0.02033	5.395	0.004535
Leu Val	1.463e-15	3.736e-13	1.5339	1.5339	1.1056	0.1448	yes	up	B(i)	-	-	-	-	-	-	-	-	-	-	-	-	231.169	2.92297	M+H	C11H22N2O3	42.7	0	metab_1693	pos_2569	pos	6.088	6.075	6.086	6.096	6.087	6.12	5.503	5.501	5.519	5.504	5.516	5.515	6.092	0.0151	5.51	0.007939
Stachyose	2.073e-12	7.475e-11	1.5337	1.5336	1.1007	0.1384	yes	up	B(i)	C01613	-	-	map01100;map00052	Metabolic pathways;Galactose metabolism	Metabolism;Metabolism	Global and overview maps;Carbohydrate metabolism	PW_C001923;HMDB0003553;MJDBOTE0000475	Organic oxygen compounds	Organooxygen compounds	Carbohydrates and carbohydrate conjugates	470-55-3;10094-58-3;470-55-3	689.208	0.759267	M+Na	C24H42O21	80.4	0	metab_3029	pos_876	pos	6.342	6.395	6.415	6.391	6.346	6.403	5.788	5.799	5.8	5.771	5.812	5.821	6.382	0.0306	5.798	0.01779
Ile Tyr	4.329e-07	1.885e-06	1.5316	1.5316	1.1497	0.2013	yes	up	B(i)	-	-	-	-	-	-	-	-	-	-	-	-	295.164	3.07777	M+H	C15H22N2O4	56.4	0	metab_47	pos_1041	pos	4.697	4.621	4.608	4.587	4.558	4.673	3.818	4.011	4.05	4.014	4.178	4.061	4.624	0.0524	4.022	0.1169
Melezitose	5.84e-11	1.006e-09	1.5308	1.5307	1.1127	0.1541	yes	up	B(i)	C08243	-	-	-	-	-	-	HMDB0011730;MJDBOTE0000489	Organic oxygen compounds	Organooxygen compounds	Carbohydrates and carbohydrate conjugates	597-12-6	487.163	0.767567	M+H-H2O	C18H32O16	50	0	metab_3037	pos_883	pos	5.742	5.764	5.772	5.74	5.712	5.797	5.127	5.192	5.194	5.149	5.138	5.229	5.755	0.02974	5.172	0.03958
2-hydroxyhexadecanoic acid	3.257e-14	1.18e-12	1.52	1.52	0.8983	-0.1547	yes	down	B(i)	-	-	-	-	-	-	-	HMDB0031057	Lipids and lipid-like molecules	Fatty Acyls	Fatty acids and conjugates	16452-52-1	271.228	6.6403	M-H	C16H32O3	39	0	metab_3867	neg_1631	neg	5.135	5.149	5.14	5.106	5.125	5.137	5.721	5.739	5.723	5.695	5.694	5.707	5.132	0.0149	5.713	0.01782
Hymenoxon	1.405e-13	3.826e-12	1.5083	1.5082	1.1113	0.1522	yes	up	B(ii)	C09482	-	-	-	-	-	-	HMDB0253305	Organoheterocyclic compounds	Oxanes	Not Available	57377-32-9	263.129	6.1599	M-H2O-H, M+FA-H	C15H22O5	0	43.4	metab_6336	neg_411	neg	5.718	5.71	5.726	5.739	5.723	5.713	5.182	5.145	5.148	5.109	5.147	5.165	5.722	0.01046	5.149	0.02435
Leucyl-leucine	1.041e-15	8.011e-14	1.503	1.5028	1.1117	0.1528	yes	up	B(ii)	C11332	-	-	-	-	-	-	HMDB0254039;HMDB0028933	Organic acids and derivatives	Carboxylic acids and derivatives	Amino acids, peptides, and analogues	2883-36-5;3303-31-9	243.171	3.68513	M-H	C12H24N2O3	0	37.4	metab_3383	neg_1187	neg	5.641	5.648	5.646	5.644	5.638	5.649	5.082	5.088	5.095	5.057	5.08	5.058	5.644	0.00405	5.077	0.01556
Bis(agmatine)oxalamide	1.444e-09	1.337e-08	1.4972	1.4972	1.1251	0.1701	yes	up	B(ii)	-	-	-	-	-	-	-	HMDB0249255	Organic acids and derivatives	Carboxylic acids and derivatives	Amino acids, peptides, and analogues	-	315.226	4.38223	M+H	C12H26N8O2	0	33.8	metab_123	pos_1111	pos	5.047	5.048	5.065	5.043	5.041	5.017	4.542	4.537	4.522	4.419	4.487	4.391	5.044	0.0156	4.483	0.06408
Val Thr	1.375e-09	1.289e-08	1.4859	1.4858	1.1327	0.1798	yes	up	B(i)	-	-	-	-	-	-	-	-	-	-	-	-	219.133	0.775367	M+H	C9H18N2O4	36.2	0	metab_1928	pos_2788	pos	4.704	4.725	4.708	4.738	4.621	4.776	4.095	4.184	4.174	4.147	4.149	4.208	4.712	0.05144	4.16	0.03913
(3S)-3-hydroxycyclocitral	6.888e-09	5.088e-08	1.473	1.4731	1.1337	0.181	yes	up	B(ii)	C19731	-	-	map00999	Biosynthesis of various plant secondary metabolites	Metabolism	Biosynthesis of other secondary metabolites	HMDB0303972	Organic oxygen compounds	Organooxygen compounds	Alcohols and polyols	-	186.148	2.92297	M+NH4	C10H16O2	0	40.9	metab_33	pos_1029	pos	4.607	4.61	4.594	4.608	4.651	4.65	4.093	4.144	4.053	4.109	4.108	3.943	4.62	0.02414	4.075	0.07128
N-Epsilon-Acetyl-L-Lysine	5.276e-11	9.401e-10	1.4694	1.4693	1.1163	0.1587	yes	up	B(i)	C02727	-	-	map01100;map00310	Metabolic pathways;Lysine degradation	Metabolism;Metabolism	Global and overview maps;Amino acid metabolism	HMDB0000206;HMDB0000197;MJDBOTE0000583	Organic acids and derivatives	Carboxylic acids and derivatives	Amino acids, peptides, and analogues	87-51-4;692-04-6	189.122	1.0701	M+H	C8H16N2O3	67.4	0	metab_3175	pos_932	pos	5.167	5.17	5.137	5.168	5.127	5.15	4.654	4.624	4.569	4.578	4.598	4.672	5.153	0.01794	4.616	0.04142
Isoleucyl-Valine	4.299e-13	9.57e-12	1.4654	1.4653	1.1084	0.1485	yes	up	B(ii)	-	-	-	-	-	-	-	HMDB0028920	Organic acids and derivatives	Carboxylic acids and derivatives	Amino acids, peptides, and analogues	-	229.156	2.91985	M-H	C11H22N2O3	0	41.6	metab_5374	neg_3022	neg	5.526	5.532	5.513	5.51	5.514	5.528	5.019	4.988	4.966	4.966	4.996	4.944	5.52	0.009274	4.98	0.02642
7,8-Dehydro-beta-micropteroxanthin	3.633e-09	2.985e-08	1.465	1.4648	1.1051	0.1442	yes	up	B(ii)	-	-	-	-	-	-	-	HMDB0038506	Lipids and lipid-like molecules	Prenol lipids	Sesquiterpenoids	148031-76-9	417.28	6.27548	M+NH4, M+Na	C27H38O2	0	30.2	metab_2588	pos_475	pos	5.661	5.679	5.676	5.658	5.665	5.666	5.067	5.107	5.125	5.108	5.105	5.265	5.668	0.00831	5.129	0.06905
Leucylleucine	2.803e-17	5.178e-15	1.4605	1.4604	1.1024	0.1406	yes	up	B(ii)	C11332	-	-	-	-	-	-	HMDB0254039;HMDB0028933	Organic acids and derivatives	Carboxylic acids and derivatives	Amino acids, peptides, and analogues	3303-31-9	243.171	3.88063	M-H	C12H24N2O3	0	40.2	metab_5263	neg_2923	neg	5.759	5.768	5.772	5.776	5.762	5.771	5.247	5.222	5.228	5.23	5.232	5.233	5.768	0.006512	5.232	0.008324
Dihydrophaseic acid	2.271e-14	9.122e-13	1.4578	1.4577	1.1107	0.1515	yes	up	B(ii)	C15971	-	-	map00906	Carotenoid biosynthesis	Metabolism	Metabolism of terpenoids and polyketides	HMDB0038660;LMPR0103050005	Lipids and lipid-like molecules	Prenol lipids	Sesquiterpenoids	41756-77-8	281.14	6.05553	M-H	C15H22O5	0	44.7	metab_4948	neg_2638	neg	5.368	5.377	5.373	5.36	5.369	5.361	4.836	4.815	4.853	4.84	4.851	4.805	5.368	0.006515	4.833	0.01955
Abscisic alcohol	1.484e-10	1.388e-09	1.4549	1.4547	1.1154	0.1576	yes	up	B(ii)	C13456	-	-	map00906	Carotenoid biosynthesis	Metabolism	Metabolism of terpenoids and polyketides	HMDB0039635	Lipids and lipid-like molecules	Prenol lipids	Sesquiterpenoids	113472-20-1	295.155	6.15192	M+FA-H	C15H22O3	0	51.9	metab_4882	neg_2579	neg	5.178	5.187	5.167	5.174	5.177	5.157	4.617	4.711	4.567	4.624	4.668	4.639	5.173	0.01031	4.638	0.0489
Thr Leu	8.752e-13	4.004e-11	1.4501	1.45	1.1068	0.1464	yes	up	B(i)	-	-	-	-	-	-	-	-	-	-	-	-	233.148	2.763	M+H	C10H20N2O4	31	0	metab_1710	pos_2584	pos	5.381	5.404	5.419	5.414	5.387	5.442	4.879	4.865	4.896	4.869	4.898	4.912	5.408	0.02244	4.886	0.01837
Palatinose	1.212e-11	2.858e-10	1.4466	1.4466	1.0824	0.1142	yes	up	B(i)	C01742	Carbohydrates	Oligosaccharides	-	-	-	-	HMDB0256083	Organic oxygen compounds	Organooxygen compounds	Carbohydrates and carbohydrate conjugates	13718-94-0	707.219	0.610967	M+H-H2O, M+H, M+NH4, 2M+NH4, 2M+Na	C12H22O11	84.3	0	metab_645	pos_16	pos	6.8	6.853	6.818	6.868	6.798	6.835	6.286	6.344	6.33	6.285	6.311	6.295	6.829	0.02874	6.309	0.02434
Fluoroazomycin arabinoside	9.747e-15	1.452e-12	1.4453	1.4453	0.9155	-0.1274	yes	down	B(ii)	-	-	-	-	-	-	-	HMDB0259428	Organic oxygen compounds	Organooxygen compounds	Carbohydrates and carbohydrate conjugates	-	212.046	6.75807	M+H-2H2O	C8H10FN3O5	0	32.1	metab_1026	pos_1953	pos	5.6	5.613	5.616	5.614	5.614	5.618	6.119	6.112	6.125	6.129	6.131	6.162	5.612	0.006138	6.13	0.01726
Phe Val	2.061e-12	7.475e-11	1.4448	1.4448	1.1242	0.1689	yes	up	B(i)	-	-	-	-	-	-	-	-	-	-	-	-	265.153	3.22257	M+H	C14H20N2O3	52.7	0	metab_1656	pos_2535	pos	4.664	4.699	4.729	4.679	4.674	4.69	4.18	4.192	4.177	4.157	4.186	4.135	4.689	0.02299	4.171	0.02137
4-Decan-4-Ylbenzenesulfonic Acid	1.154e-11	1.562e-10	1.4151	1.4151	0.9199	-0.1205	yes	down	B(i)	-	-	-	-	-	-	-	-	-	-	-	-	297.153	7.68318	M-H, M+Cl	C16H26O3S	82.6	0	metab_4623	neg_234	neg	5.772	5.821	5.81	5.761	5.816	5.829	6.291	6.322	6.312	6.267	6.322	6.328	5.802	0.02787	6.307	0.02346
17-Deoxyestradiol	1.353e-13	3.76e-12	1.4148	1.4147	1.1105	0.1512	yes	up	B(ii)	C02453	-	-	-	-	-	-	HMDB0244763	Lipids and lipid-like molecules	Steroids and steroid derivatives	Estrane steroids	-	277.156	4.40202	M+Na-2H	C18H24O	0	30.2	metab_3433	neg_1231	neg	5.048	5.045	5.062	5.043	5.061	5.062	4.566	4.551	4.568	4.547	4.558	4.509	5.053	0.008979	4.55	0.02142
Gluconic Acid	1.177e-15	8.681e-14	1.4083	1.4083	1.0922	0.1272	yes	up	B(i)	C00257	Carbohydrates	Monosaccharides	map01100;map00030;map01110;map01120;map01200	Metabolic pathways;Pentose phosphate pathway;Biosynthesis of secondary metabolites;Microbial metabolism in diverse environments;Carbon metabolism	Metabolism;Metabolism;Metabolism;Metabolism;Metabolism	Global and overview maps;Carbohydrate metabolism;Global and overview maps;Global and overview maps;Global and overview maps	HMDB0000625;HMDB0303730;MJDBOTE0001669	Organic oxygen compounds	Organooxygen compounds	Carbohydrates and carbohydrate conjugates	526-95-4	231.028	0.564933	M+Cl	C6H12O7	41.3	0	metab_6695	neg_738	neg	5.902	5.905	5.914	5.912	5.91	5.916	5.425	5.391	5.406	5.414	5.426	5.407	5.91	0.005592	5.411	0.01315
(+)-marmesin	1.084e-11	2.616e-10	1.405	1.405	1.1023	0.1405	yes	up	B(ii)	C09276	-	-	map01110;map00999;map01061	Biosynthesis of secondary metabolites;Biosynthesis of various plant secondary metabolites;Biosynthesis of phenylpropanoids	Metabolism;Metabolism;Metabolism	Global and overview maps;Biosynthesis of other secondary metabolites;Chemical structure transformation maps	HMDB0030786;HMDB0303942	Phenylpropanoids and polyketides	Coumarins and derivatives	Furanocoumarins	13849-08-6	246.089	0.846317	M+	C14H14O4	0	50.7	metab_1872	pos_2730	pos	5.244	5.273	5.28	5.266	5.282	5.336	4.783	4.797	4.798	4.767	4.816	4.779	5.28	0.03058	4.79	0.01729
Mangostanol	1.35e-06	4.457e-06	1.4045	1.4041	0.9026	-0.1478	yes	down	B(ii)	-	-	-	-	-	-	-	HMDB0041521;HMDB0029868	Organoheterocyclic compounds	Benzopyrans	1-benzopyrans	19275-46-8;184587-72-2	447.144	7.56327	M+Na-2H	C24H26O7	0	32.3	metab_3990	neg_1753	neg	5.009	4.808	4.641	4.839	4.737	4.829	5.345	5.354	5.321	5.351	5.292	5.311	4.81	0.1223	5.329	0.02488
Gemfibrozil	2.867e-11	3.321e-10	1.4026	1.4024	1.1012	0.1391	yes	up	B(ii)	C07020	-	-	map05207	Chemical carcinogenesis - receptor activation	Human Diseases	Cancer: overview	HMDB0015371;MJDBOTE0001413	Benzenoids	Phenol ethers	Not Available	25812-30-0	249.15	6.24843	M-H, 2M+FA-H	C15H22O3	0	39.9	metab_6371	neg_443	neg	5.402	5.421	5.397	5.415	5.414	5.386	4.907	4.939	4.961	4.867	4.908	4.872	5.406	0.01343	4.909	0.03688
Prolyl-Valine	1.424e-09	1.323e-08	1.3934	1.3934	1.1129	0.1543	yes	up	B(ii)	-	-	-	-	-	-	-	HMDB0029030	Organic acids and derivatives	Carboxylic acids and derivatives	Amino acids, peptides, and analogues	-	215.138	1.73423	M+H	C10H18N2O3	0	46.8	metab_1797	pos_2662	pos	4.835	4.791	4.75	4.767	4.786	4.812	4.304	4.24	4.261	4.357	4.357	4.308	4.79	0.03079	4.304	0.04803
Mannan	3.678e-13	8.602e-12	1.3924	1.3923	1.0736	0.1025	yes	up	B(ii)	C00464	-	-	map01100;map04613;map00051	Metabolic pathways;Neutrophil extracellular trap formation;Fructose and mannose metabolism	Metabolism;Organismal Systems;Metabolism	Global and overview maps;Immune system;Carbohydrate metabolism	HMDB0029931	Organic oxygen compounds	Organooxygen compounds	Carbohydrates and carbohydrate conjugates	52002-03-6;9036-88-8	701.194	0.763567	M+Cl, M+FA-H	C24H42O21	0	96.8	metab_3898	neg_166	neg	7.132	7.106	7.115	7.116	7.106	7.108	6.644	6.586	6.635	6.64	6.61	6.638	7.114	0.009791	6.626	0.02288
Ile Val Gly	8.221e-09	5.929e-08	1.3797	1.3797	1.1061	0.1455	yes	up	B(i)	-	-	-	-	-	-	-	-	-	-	-	-	288.19	2.71272	M+H	C13H25N3O4	77.4	0	metab_1724	pos_2597	pos	4.922	4.993	5.016	4.939	4.994	5.029	4.488	4.467	4.542	4.428	4.53	4.567	4.982	0.04256	4.504	0.05209
4-Hydroxybutyric acid	1.634e-11	3.528e-10	1.3715	1.3715	1.0999	0.1374	yes	up	B(ii)	C00989	Organic acids	Carboxylic acids	map01100;map00720;map01200;map01120;map00650	Metabolic pathways;Carbon fixation pathways in prokaryotes;Carbon metabolism;Microbial metabolism in diverse environments;Butanoate metabolism	Metabolism;Metabolism;Metabolism;Metabolism;Metabolism	Global and overview maps;Energy metabolism;Global and overview maps;Global and overview maps;Carbohydrate metabolism	HMDB0000710	Lipids and lipid-like molecules	Fatty Acyls	Fatty acids and conjugates	591-81-1	247.057	0.8144	2M+K	C4H8O3	0	45.9	metab_3165	pos_2746	pos	5.123	5.17	5.167	5.138	5.092	5.177	4.688	4.664	4.692	4.671	4.666	4.681	5.144	0.03295	4.677	0.0115
Fluorobenzoylpropionic acid	1.796e-12	6.798e-11	1.3609	1.3609	0.9188	-0.1222	yes	down	B(ii)	-	-	-	-	-	-	-	HMDB0060951	Organic oxygen compounds	Organooxygen compounds	Carbonyl compounds	84313-94-0	214.043	6.75807	M+	C10H8F2O3	0	39.1	metab_1025	pos_1952	pos	5.171	5.214	5.172	5.186	5.233	5.205	5.645	5.649	5.653	5.65	5.665	5.676	5.197	0.02486	5.656	0.01168
N-Methylisoleucine	1.553e-12	6.264e-11	1.3576	1.3576	0.9082	-0.1389	yes	down	B(i)	-	-	-	-	-	-	-	-	-	-	-	-	146.117	1.72643	M+H	C7H15NO2	80	0	metab_1803	pos_2668	pos	4.536	4.503	4.534	4.494	4.522	4.537	4.979	4.959	4.959	4.974	4.986	5.011	4.521	0.01859	4.978	0.01949
Beta-D-ribosylnicotinate	5.87e-10	6.615e-09	1.3572	1.3571	1.1097	0.1502	yes	up	B(ii)	C05841	-	-	map01100;map00760	Metabolic pathways;Nicotinate and nicotinamide metabolism	Metabolism;Metabolism	Global and overview maps;Metabolism of cofactors and vitamins	HMDB0304540;HMDB0006809	Organic oxygen compounds	Organooxygen compounds	Carbohydrates and carbohydrate conjugates	4013-06-03	256.08	0.759267	M+H	C11H13NO6	0	56.9	metab_1954	pos_2810	pos	4.621	4.626	4.725	4.656	4.646	4.637	4.223	4.161	4.151	4.203	4.188	4.226	4.652	0.03804	4.192	0.03144
Glucoliquiritin apioside	6.549e-09	4.872e-08	1.3544	1.3544	1.0931	0.1284	yes	up	B(ii)	-	-	-	-	-	-	-	HMDB0041149	Phenylpropanoids and polyketides	Flavonoids	Flavonoid glycosides	157226-47-6	379.098	0.579817	M+2Na	C32H40O18	0	67.5	metab_2888	pos_749	pos	5.364	5.446	5.421	5.437	5.404	5.417	4.915	5.01	5.026	4.878	4.958	4.938	5.415	0.02877	4.954	0.05637
Pregnanediol 3-O-glucuronide	2.66e-15	1.56e-13	1.3492	1.3491	1.0865	0.1197	yes	up	B(ii)	C03033	-	-	map01100;map00040;map04976;map00053;map01240	Metabolic pathways;Pentose and glucuronate interconversions;Bile secretion;Ascorbate and aldarate metabolism;Biosynthesis of cofactors	Metabolism;Metabolism;Organismal Systems;Metabolism;Metabolism	Global and overview maps;Carbohydrate metabolism;Digestive system;Carbohydrate metabolism;Global and overview maps	HMDB0010318	Lipids and lipid-like molecules	Steroids and steroid derivatives	Steroidal glycosides	1852-49-9	541.304	4.96848	M+FA-H	C27H44O8	0	74.3	metab_3471	neg_1266	neg	5.754	5.761	5.737	5.754	5.74	5.757	5.292	5.295	5.274	5.293	5.3	5.304	5.751	0.009748	5.293	0.01037
Butyl 3-hydroxy-2-methylidenebutanoate	9.19e-08	4.84e-07	1.3409	1.341	0.8885	-0.1706	yes	down	B(ii)	-	-	-	-	-	-	-	HMDB0040202	Organic acids and derivatives	Hydroxy acids and derivatives	Beta hydroxy acids and derivatives	22141-40-8	190.143	0.775367	M+NH4	C9H16O3	0	38.4	metab_1929	pos_2789	pos	3.665	3.652	3.578	3.656	3.55	3.747	4.051	4.072	4.078	4.101	4.111	4.176	3.641	0.06992	4.098	0.04381
5-(Biotinamido)pentylamine	3.303e-08	1.591e-07	1.3393	1.339	0.9209	-0.1189	yes	down	B(ii)	-	-	-	-	-	-	-	HMDB0246726	Organoheterocyclic compounds	Biotin and derivatives	Not Available	-	365.141	7.55537	M-H2O-H, M+K-2H	C15H28N4O2S	0	73.3	metab_4517	neg_223	neg	5.469	5.357	5.323	5.388	5.314	5.294	5.871	5.796	5.785	5.862	5.806	5.786	5.358	0.06405	5.818	0.03846
4-(undecan-5-yl)benzene-1-Sulfonic Acid	4.931e-15	2.462e-13	1.3335	1.3333	0.9319	-0.1018	yes	down	B(i)	-	-	-	-	-	-	-	-	-	-	-	-	311.169	7.68318	M-H	C17H28O3S	84.3	0	metab_4411	neg_2134	neg	6.139	6.12	6.101	6.111	6.107	6.112	6.568	6.562	6.559	6.552	6.561	6.57	6.115	0.01338	6.562	0.006305
Elocalcitol	1.193e-06	4.659e-06	1.3331	1.333	0.9158	-0.1269	yes	down	B(ii)	-	-	-	-	-	-	-	HMDB0251753	Lipids and lipid-like molecules	Steroids and steroid derivatives	Vitamin D and derivatives	-	481.29	6.7657	M+K	C29H43FO2	0	33.1	metab_1016	pos_1944	pos	4.943	5.175	5.064	4.92	5.01	4.903	5.496	5.513	5.449	5.427	5.443	5.446	5.002	0.1037	5.462	0.03394
Tuberose lactone	3.449e-11	3.897e-10	1.3199	1.3198	1.0941	0.1297	yes	up	B(ii)	-	-	-	-	-	-	-	HMDB0303314	Organoheterocyclic compounds	Lactones	Gamma butyrolactones	-	239.129	6.11203	M+FA-H	C12H18O2	0	30.7	metab_4918	neg_2610	neg	5.121	5.124	5.118	5.119	5.119	5.094	4.703	4.707	4.619	4.672	4.657	4.696	5.116	0.01096	4.676	0.03369
Lactose	6.486e-12	1.744e-10	1.3109	1.3108	1.07	0.0976	yes	up	B(i)	C00243	Carbohydrates	Oligosaccharides	map01100;map04973;map02060;map02010;map00052	Metabolic pathways;Carbohydrate digestion and absorption;Phosphotransferase system (PTS);ABC transporters;Galactose metabolism	Metabolism;Organismal Systems;Environmental Information Processing;Environmental Information Processing;Metabolism	Global and overview maps;Digestive system;Membrane transport;Membrane transport;Carbohydrate metabolism	HMDB0000186;HMDB0041627;MJDBOTE0001702	Organic oxygen compounds	Organooxygen compounds	Carbohydrates and carbohydrate conjugates	63-42-3;5965-66-2	325.111	0.82225	M+H-H2O	C12H22O11	85	0	metab_3172	pos_2740	pos	6.517	6.539	6.556	6.523	6.487	6.55	6.098	6.081	6.111	6.091	6.109	6.122	6.529	0.02498	6.102	0.01478
Blumenol C O-[rhamnosyl-(1->6)-glucoside]	9.615e-12	2.357e-10	1.3102	1.3102	0.939	-0.0908	yes	down	B(ii)	-	-	-	-	-	-	-	HMDB0031935	Lipids and lipid-like molecules	Fatty Acyls	Fatty acyl glycosides	177261-67-5	541.259	6.19758	M+Na, M+2Na-H, M+NH4, M+H	C25H42O11	0	45.5	metab_1075	pos_20	pos	6.564	6.561	6.545	6.556	6.512	6.594	6.964	6.975	6.971	6.996	6.988	6.998	6.556	0.02668	6.982	0.01411
3-Amino-1-hydroxypyrrolidin-2-one	1.161e-11	2.773e-10	1.2995	1.2995	0.9191	-0.1217	yes	down	B(ii)	-	-	-	-	-	-	-	HMDB0245803	Organic acids and derivatives	Carboxylic acids and derivatives	Amino acids, peptides, and analogues	-	161.029	0.634367	M+2Na-H	C4H8N2O2	0	31.9	metab_2080	pos_2925	pos	4.735	4.776	4.761	4.788	4.715	4.771	5.175	5.176	5.155	5.184	5.193	5.18	4.758	0.02741	5.177	0.01282
Verbasoside	3.953e-09	2.402e-08	1.2887	1.2887	0.9196	-0.1209	yes	down	B(ii)	-	-	-	-	-	-	-	HMDB0039233	Organic oxygen compounds	Organooxygen compounds	Carbohydrates and carbohydrate conjugates	61548-34-3	443.154	5.96718	M-H2O-H	C20H30O12	0	54.7	metab_5009	neg_2694	neg	4.792	4.887	4.792	4.909	4.838	4.808	5.292	5.273	5.261	5.23	5.271	5.238	4.838	0.05003	5.261	0.02325
Fasoracetam	2.359e-14	3.013e-12	1.283	1.2829	1.0702	0.0979	yes	up	B(ii)	C13311	-	-	-	-	-	-	HMDB0252174	Organic acids and derivatives	Carboxylic acids and derivatives	Amino acids, peptides, and analogues	110958-19-5	229.154	2.92297	M+CH3OH+H	C10H16N2O2	0	44.2	metab_35	pos_1030	pos	6.204	6.178	6.205	6.207	6.206	6.22	5.785	5.795	5.797	5.789	5.805	5.802	6.203	0.01389	5.796	0.007471
Leu Val Ala	1.68e-12	6.603e-11	1.2792	1.2791	1.0844	0.1169	yes	up	B(i)	-	-	-	-	-	-	-	-	-	-	-	-	302.206	2.92297	M+H	C14H27N3O4	60.3	0	metab_36	pos_1031	pos	5.226	5.201	5.205	5.205	5.222	5.237	4.809	4.79	4.808	4.79	4.837	4.828	5.216	0.0144	4.81	0.01933
3-[1-(3-Aminopropyl)-1H-indol-3-YL]-4-(1-methyl-1H-indol-3-YL)-1H-pyrrole-2,5-dione	3.876e-05	9.783e-05	1.2779	1.2777	0.9253	-0.112	yes	down	B(ii)	-	-	-	-	-	-	-	HMDB0257261	Organoheterocyclic compounds	Indoles and derivatives	N-alkylindoles	-	379.157	6.21653	M-H2O-H	C24H22N4O2	0	57.7	metab_3711	neg_1485	neg	5.83	5.547	5.58	5.552	5.497	5.499	5.835	6.076	6.079	6.081	6.069	6.067	5.584	0.1244	6.035	0.098
Tricyclazole	3.379e-09	2.815e-08	1.2771	1.2771	0.9181	-0.1233	yes	down	B(i)	C18492	-	-	-	-	-	-	HMDB0031809	Organoheterocyclic compounds	Benzotriazoles	Triazolobenzothiazoles	41814-78-2	190.042	5.28058	M+H	C9H7N3S	88.7	0	metab_165	pos_1150	pos	4.627	4.604	4.518	4.575	4.578	4.608	4.945	4.963	5.003	4.987	5.035	5.03	4.585	0.0383	4.994	0.03586
11-Dehydrodexamethasone	5.624e-12	1.611e-10	1.2652	1.2652	0.944	-0.0831	yes	down	B(ii)	-	-	-	-	-	-	-	HMDB0244350	Lipids and lipid-like molecules	Steroids and steroid derivatives	Hydroxysteroids	-	413.176	6.03408	M+H-H2O, M+NH4, M+H, M+Na	C22H27FO5	0	48.1	metab_1727	pos_26	pos	6.714	6.699	6.667	6.649	6.679	6.707	7.081	7.077	7.089	7.089	7.094	7.071	6.686	0.02524	7.083	0.008553
Arctinone A	1.265e-13	9.457e-12	1.2563	1.2563	0.933	-0.1001	yes	down	B(ii)	-	-	-	-	-	-	-	HMDB0302306	Organoheterocyclic compounds	Bi- and oligothiophenes	Not Available	-	262.012	1.44622	M+, M+H	C13H10O2S2	0	45.5	metab_1618	pos_250	pos	5.437	5.461	5.447	5.439	5.445	5.461	5.849	5.823	5.828	5.835	5.842	5.862	5.449	0.01066	5.84	0.01439
Alpha-D-Xylopyranosyl-(1->6)-beta-D-glucopyranosyl-(1->4)-D-glucose	8.423e-10	8.781e-09	1.2484	1.2483	1.0739	0.1029	yes	up	B(ii)	-	-	-	-	-	-	-	HMDB0039705	Organic oxygen compounds	Organooxygen compounds	Carbohydrates and carbohydrate conjugates	69637-98-5	439.14	0.610967	M+H-2H2O	C17H30O15	0	63.9	metab_2116	pos_2958	pos	5.627	5.655	5.626	5.705	5.621	5.702	5.271	5.287	5.255	5.233	5.284	5.27	5.656	0.0384	5.267	0.02011
2-O-alpha-D-Glucopyranosyl-O-beta-D-galactopyranosylhydroxylysine	9.233e-10	6.705e-09	1.2464	1.2465	0.9307	-0.1036	yes	down	B(ii)	-	-	-	-	-	-	-	HMDB0246739;HMDB0000585	Lipids and lipid-like molecules	Fatty Acyls	Fatty acyl glycosides	32448-35-4	485.202	6.42525	M-H	C18H34N2O13	0	35.2	metab_4726	neg_2436	neg	5.233	5.306	5.319	5.329	5.269	5.297	5.686	5.673	5.662	5.666	5.732	5.701	5.292	0.03563	5.686	0.02636
N2-Oxalylarginine	5.475e-13	2.844e-11	1.2372	1.2371	1.0714	0.0995	yes	up	B(ii)	-	-	-	-	-	-	-	HMDB0032763	Organic acids and derivatives	Carboxylic acids and derivatives	Amino acids, peptides, and analogues	90250-86-5	269.087	1.73423	M+Na	C8H14N4O5	0	38.2	metab_1795	pos_2660	pos	5.698	5.681	5.687	5.688	5.7	5.69	5.321	5.302	5.295	5.288	5.324	5.336	5.69	0.007079	5.311	0.01885
Lichenin	1.206e-09	1.17e-08	1.2368	1.2368	1.0768	0.1068	yes	up	B(ii)	C00478	-	-	-	-	-	-	HMDB0302349	Organic oxygen compounds	Organooxygen compounds	Alcohols and polyols	1402-10-4	347.093	0.743633	2M+Na	C6H10O5	0	40.2	metab_3016	pos_864	pos	5.317	5.364	5.4	5.354	5.321	5.389	4.976	4.998	4.956	4.943	4.959	5.016	5.357	0.03422	4.975	0.02793
Dodecylbenzenesulfonic Acid	7.14e-06	2.076e-05	1.23	1.2297	0.9463	-0.0796	yes	down	B(i)	-	-	-	-	-	-	-	HMDB0031031;HMDB0059915	Benzenoids	Benzene and substituted derivatives	Benzenesulfonic acids and derivatives	-	325.185	6.76565	M-H	C18H30O3S	80	0	metab_3893	neg_1655	neg	7.341	7.139	7.141	7.119	7.094	7.104	7.415	7.576	7.592	7.605	7.588	7.596	7.156	0.09222	7.562	0.07252
Galactinol	1.41e-17	3.257e-15	1.2203	1.2202	1.0482	0.0679	yes	up	B(i)	C01235	-	-	map01100;map00052	Metabolic pathways;Galactose metabolism	Metabolism;Metabolism	Global and overview maps;Carbohydrate metabolism	HMDB0005826;PW_C002585	Organic oxygen compounds	Organooxygen compounds	Carbohydrates and carbohydrate conjugates	3687-64-7	377.086	0.604233	M+Cl	C12H22O11	92.4	0	metab_5843	neg_3463	neg	8.137	8.13	8.129	8.134	8.138	8.135	7.765	7.758	7.764	7.76	7.749	7.761	8.134	0.003603	7.76	0.00587
Val Val Leu	1.584e-07	7.671e-07	1.2136	1.2136	1.0818	0.1134	yes	up	B(i)	-	-	-	-	-	-	-	-	-	-	-	-	330.237	4.17568	M+H	C16H31N3O4	64.7	0	metab_117	pos_1106	pos	5.015	4.984	4.903	4.949	4.939	4.956	4.508	4.652	4.641	4.571	4.604	4.52	4.958	0.03842	4.583	0.06064
Geranylcitronellol	5.531e-07	2.345e-06	1.2121	1.212	0.9462	-0.0798	yes	down	B(ii)	-	-	-	-	-	-	-	HMDB0032147	Lipids and lipid-like molecules	Prenol lipids	Diterpenoids	36237-66-8	310.309	6.94405	M+H, M+NH4	C20H36O	0	56.6	metab_2459	pos_359	pos	6.65	6.644	6.671	6.657	6.64	6.658	7.002	7.015	6.998	7.196	6.989	6.984	6.653	0.01129	7.031	0.08172
Collettiside I	7.027e-12	1.845e-10	1.2112	1.2112	0.9438	-0.0834	yes	down	B(ii)	-	-	-	-	-	-	-	HMDB0029310;LMST01080094	Lipids and lipid-like molecules	Steroids and steroid derivatives	Steroidal glycosides	14144-06-0	609.394	6.81997	M+CH3OH+H	C33H52O8	0	76.8	metab_439	pos_1408	pos	6.107	6.132	6.074	6.122	6.106	6.114	6.484	6.461	6.495	6.456	6.464	6.48	6.109	0.01987	6.473	0.01515
2-Mercaptobenzothiazole	1.655e-05	4.507e-05	1.2	1.2	0.9088	-0.138	yes	down	B(i)	C14437	-	-	-	-	-	-	HMDB0030524	Organoheterocyclic compounds	Benzothiazoles	Not Available	149-30-4	165.978	6.75792	M-H	C7H5NS2	79.1	0	metab_3891	neg_1653	neg	3.898	3.929	4.05	3.834	3.794	3.938	4.417	4.222	4.23	4.216	4.359	4.348	3.907	0.08943	4.299	0.08668
N,N-Dimethylsphingosine	1.057e-05	3.277e-05	1.1925	1.1924	0.9184	-0.1228	yes	down	B(ii)	C13914	-	-	-	-	-	-	LMSP01070001;HMDB0013645	Organic nitrogen compounds	Organonitrogen compounds	Amines	122314-67-4	310.309	7.69762	M+H-H2O	C20H41NO2	0	42.8	metab_772	pos_1715	pos	4.329	4.245	4.272	4.251	4.2	4.159	4.477	4.662	4.523	4.73	4.662	4.668	4.243	0.05855	4.62	0.09803
Deoxyadenosine	2.009e-12	7.475e-11	1.1916	1.1915	1.0592	0.083	yes	up	B(i)	C00559	Nucleic acids	Nucleosides	map01100;map02010;map01232;map00230	Metabolic pathways;ABC transporters;Nucleotide metabolism;Purine metabolism	Metabolism;Environmental Information Processing;Metabolism;Metabolism	Global and overview maps;Membrane transport;Global and overview maps;Nucleotide metabolism	HMDB0000050;PW_C000068;HMDB0000101;MJDBOTE0000701	Nucleosides, nucleotides, and analogues	Purine nucleosides	Not Available	58-61-7;958-09-8	252.108	1.73423	M+H	C10H13N5O3	91.8	0	metab_3168	pos_966	pos	6.316	6.286	6.286	6.285	6.304	6.298	5.952	5.953	5.921	5.932	5.936	5.968	6.296	0.01243	5.944	0.01729
3'-Hydroxy-HT2 toxin	1.743e-11	2.209e-10	1.1905	1.1904	0.9403	-0.0888	yes	down	B(ii)	-	-	-	-	-	-	-	HMDB0036162	Lipids and lipid-like molecules	Prenol lipids	Sesquiterpenoids	78368-54-4	485.202	6.13593	M+FA-H	C22H32O9	0	67.5	metab_3673	neg_1450	neg	5.645	5.635	5.646	5.669	5.601	5.626	6.013	6.008	5.995	5.985	5.992	5.975	5.637	0.02285	5.995	0.01417
4-Chlorophenylacetic acid	6.112e-11	1.029e-09	1.1894	1.1894	0.939	-0.0908	yes	down	B(ii)	C03077	-	-	map01120;map00350;map00621	Microbial metabolism in diverse environments;Tyrosine metabolism;Dioxin degradation	Metabolism;Metabolism;Metabolism	Global and overview maps;Amino acid metabolism;Xenobiotics biodegradation and metabolism	HMDB0246401	Benzenoids	Benzene and substituted derivatives	Halobenzenes	1878-66-6	212.046	3.88743	M+ACN+H	C8H7ClO2	0	38	metab_1598	pos_2480	pos	5.388	5.404	5.441	5.404	5.427	5.44	5.763	5.753	5.759	5.751	5.801	5.789	5.417	0.02171	5.769	0.02075
Galactosylglycerol	1.048e-10	1.016e-09	1.172	1.1719	0.9332	-0.0997	yes	down	B(ii)	C05401	-	-	map00561;map00052	Glycerolipid metabolism;Galactose metabolism	Metabolism;Metabolism	Lipid metabolism;Carbohydrate metabolism	HMDB0304157;HMDB0006790;PW_C002928	Lipids and lipid-like molecules	Glycerolipids	Glycosylglycerols	-	299.099	0.691767	M-H, M+FA-H	C9H18O8	0	36.2	metab_3792	neg_156	neg	4.847	4.82	4.855	4.825	4.874	4.846	5.22	5.197	5.193	5.215	5.168	5.159	4.845	0.01959	5.192	0.0244
Guanosine	5.445e-08	3.04e-07	1.1685	1.1684	1.0733	0.1021	yes	up	B(i)	C00387	Nucleic acids	Nucleosides	map01100;map02010;map01232;map00230	Metabolic pathways;ABC transporters;Nucleotide metabolism;Purine metabolism	Metabolism;Environmental Information Processing;Metabolism;Metabolism	Global and overview maps;Membrane transport;Global and overview maps;Nucleotide metabolism	HMDB0000133;PW_C000087;MJDBOTE0000372	Nucleosides, nucleotides, and analogues	Purine nucleosides	Not Available	118-00-3	284.097	2.39243	M+H	C10H13N5O5	87.8	0	metab_3147	pos_985	pos	5.104	5.055	5.056	5.067	5.036	5.082	4.783	4.758	4.665	4.721	4.647	4.75	5.067	0.02405	4.721	0.05402
Sesaminol glucoside	1.079e-08	7.398e-08	1.1643	1.1643	1.0679	0.0948	yes	up	B(ii)	-	-	-	-	-	-	-	HMDB0041209	Lignans, neolignans and related compounds	Lignan glycosides	Not Available	153512-13-1	289.066	0.556433	M+2Na	C26H28O12	0	38.5	metab_2201	pos_3034	pos	5.338	5.361	5.399	5.351	5.334	5.402	5.014	5.078	4.964	5.054	5.021	5.008	5.364	0.0295	5.023	0.03951
Ile Ile Ala	1.312e-05	3.971e-05	1.1624	1.1622	1.0835	0.1157	yes	up	B(i)	-	-	-	-	-	-	-	-	-	-	-	-	316.221	3.35438	M+H	C15H29N3O4	52.4	0	metab_69	pos_1062	pos	4.622	4.647	4.631	4.701	4.785	4.652	4.411	4.376	4.298	4.173	4.239	4.381	4.673	0.06131	4.313	0.0932
Dodemorph	3.423e-10	4.247e-09	1.1615	1.1615	0.954	-0.0679	yes	down	B(i)	C18786	-	-	-	-	-	-	-	-	-	-	1593-77-7	563.548	6.75807	M+Na, 2M+H	C18H35NO	64.8	0	metab_2447	pos_348	pos	6.985	7.012	6.979	6.998	6.996	7.001	7.33	7.327	7.346	7.386	7.301	7.3	6.995	0.01159	7.332	0.03216
Blumenol C O-[apiosyl-(1->6)-glucoside]	3.199e-11	6.409e-10	1.1588	1.1588	0.9495	-0.0748	yes	down	B(ii)	-	-	-	-	-	-	-	HMDB0031936	Lipids and lipid-like molecules	Fatty Acyls	Fatty acyl glycosides	177261-68-6	527.244	6.4313	M+NH4, M+Na, M+H	C24H40O11	0	44.4	metab_2911	pos_77	pos	6.27	6.285	6.303	6.266	6.283	6.3	6.595	6.6	6.624	6.604	6.637	6.65	6.284	0.01507	6.618	0.02202
Cis-Acetylacrylate	7.102e-12	1.845e-10	1.1586	1.1585	1.0641	0.0896	yes	up	B(ii)	C07091	-	-	map00361;map01120	Chlorocyclohexane and chlorobenzene degradation;Microbial metabolism in diverse environments	Metabolism;Metabolism	Xenobiotics biodegradation and metabolism;Global and overview maps	HMDB0060461	Organic acids and derivatives	Keto acids and derivatives	Short-chain keto acids and derivatives	-	97.0285	0.767567	M+H-H2O, M+CH3OH+H	C5H6O3	0	32.6	metab_1362	pos_226	pos	5.505	5.526	5.543	5.527	5.505	5.546	5.174	5.185	5.194	5.183	5.215	5.2	5.525	0.01781	5.192	0.01436
AB-Chminaca	2.326e-05	6.178e-05	1.1517	1.1515	0.9454	-0.081	yes	down	B(ii)	-	-	-	-	-	-	-	HMDB0247738	Organic acids and derivatives	Carboxylic acids and derivatives	Amino acids, peptides, and analogues	-	393.173	6.85863	M+K-2H	C20H28N4O2	0	78.5	metab_3912	neg_1674	neg	6.478	6.273	6.265	6.257	6.21	6.229	6.508	6.657	6.667	6.7	6.678	6.676	6.285	0.09746	6.648	0.06995
Cyclopropanecarboxylic acid	1.618e-06	6.106e-06	1.1443	1.1444	0.9227	-0.1161	yes	down	B(ii)	C16267	-	-	map00627;map01120	Aminobenzoate degradation;Microbial metabolism in diverse environments	Metabolism;Metabolism	Xenobiotics biodegradation and metabolism;Global and overview maps	HMDB0250675	Organic acids and derivatives	Carboxylic acids and derivatives	Cyclopropanecarboxylic acids and derivatives	-	173.08	5.96412	2M+H	C4H6O2	0	33.5	metab_212	pos_1195	pos	4.099	4.172	3.984	4.01	4.014	4.06	4.398	4.431	4.409	4.426	4.307	4.406	4.056	0.06984	4.396	0.04557
Artemisin	5.162e-13	1.096e-11	1.1428	1.1427	0.9497	-0.0745	yes	down	B(ii)	C09344	-	-	-	-	-	-	HMDB0248621;LMPR0103190003	Lipids and lipid-like molecules	Prenol lipids	Terpene lactones	481-05-0	243.105	2.73528	M-H2O-H	C15H18O4	0	42.9	metab_6972	neg_1105	neg	6.214	6.196	6.203	6.204	6.22	6.201	6.544	6.534	6.513	6.557	6.536	6.526	6.206	0.008802	6.535	0.01494
Panose	6.387e-15	2.95e-13	1.1376	1.1376	1.0457	0.0645	yes	up	B(i)	C00713	-	-	-	-	-	-	HMDB0029937;HMDB0011729	Organic oxygen compounds	Organooxygen compounds	Carbohydrates and carbohydrate conjugates	470-69-9;33401-87-5	539.14	0.643933	M+Cl	C18H32O16	93.8	0	metab_6977	neg_3444	neg	7.46	7.446	7.444	7.458	7.452	7.451	7.134	7.118	7.131	7.136	7.114	7.125	7.452	0.006416	7.126	0.008996
Choline sulfate	5.08e-11	9.153e-10	1.1357	1.1357	1.06	0.0841	yes	up	B(ii)	C00919	-	-	map02010	ABC transporters	Environmental Information Processing	Membrane transport	HMDB0250194	Organic acids and derivatives	Organic sulfuric acids and derivatives	Sulfuric acid esters	4858-96-2	184.063	0.603183	M+H, M+Na, M+H-H2O	C5H13NO4S	0	55.3	metab_579	pos_154	pos	5.643	5.672	5.659	5.687	5.648	5.692	5.316	5.361	5.35	5.335	5.361	5.352	5.667	0.02034	5.346	0.01755
Valyltryptophan	1.152e-09	1.129e-08	1.1342	1.1342	1.0602	0.0843	yes	up	B(ii)	-	-	-	-	-	-	-	HMDB0029138	Organic acids and derivatives	Carboxylic acids and derivatives	Amino acids, peptides, and analogues	24587-37-9	326.15	5.98747	M+Na	C16H21N3O3	0	40.1	metab_1436	pos_2329	pos	5.681	5.695	5.671	5.631	5.672	5.692	5.352	5.319	5.397	5.354	5.366	5.324	5.674	0.02326	5.352	0.02874
12-Hydroxydodecanoic acid	7.699e-09	5.607e-08	1.1247	1.1247	1.0714	0.0995	yes	up	B(ii)	C08317	-	-	-	-	-	-	HMDB0304547;HMDB0002059	Organic acids and derivatives	Hydroxy acids and derivatives	Medium-chain hydroxy acids and derivatives	505-95-3	258.205	5.75317	M+ACN+H	C12H24O3	0	36.2	metab_1479	pos_2370	pos	4.818	4.719	4.767	4.765	4.792	4.774	4.419	4.459	4.425	4.5	4.458	4.468	4.773	0.0329	4.455	0.0298
2-Hydroxyadipic acid	1.712e-08	1.091e-07	1.1218	1.1218	1.0679	0.0948	yes	up	B(ii)	C02360	-	-	-	-	-	-	HMDB0000321;LMFA01170049	Lipids and lipid-like molecules	Fatty Acyls	Fatty acids and conjugates	18294-85-4	342.138	0.743633	2M+NH4	C6H10O5	0	67	metab_1967	pos_2822	pos	4.981	5	5.046	4.963	4.954	4.982	4.707	4.705	4.637	4.63	4.694	4.652	4.988	0.03283	4.671	0.03514
Nonate	3.386e-09	2.099e-08	1.12	1.1199	1.0748	0.1041	yes	up	B(ii)	-	-	-	-	-	-	-	HMDB0011717	Lipids and lipid-like molecules	Fatty Acyls	Fatty acids and conjugates	-	169.086	6.10403	M-H2O-H	C9H16O4	0	62.4	metab_4922	neg_2614	neg	4.614	4.592	4.557	4.582	4.55	4.598	4.313	4.291	4.249	4.225	4.255	4.243	4.582	0.02448	4.263	0.03287
Trans-4-Hydroxycyclohexylacetic acid	2.053e-10	2.712e-09	1.1175	1.1175	0.9414	-0.0871	yes	down	B(ii)	-	-	-	-	-	-	-	HMDB0000909	Organic oxygen compounds	Organooxygen compounds	Alcohols and polyols	68592-23-4	200.127	1.44622	M+ACN+H	C8H14O3	0	33.3	metab_3112	pos_952	pos	4.974	4.988	4.997	4.989	5.019	5.025	5.321	5.266	5.331	5.31	5.315	5.318	4.999	0.0197	5.31	0.02265
(9S,10S)-10-hydroxy-9-(phosphonooxy)octadecanoate	1.338e-10	1.261e-09	1.1119	1.1118	1.0574	0.0805	yes	up	B(ii)	C15989	-	-	-	-	-	-	HMDB0059632	Lipids and lipid-like molecules	Fatty Acyls	Fatty acids and conjugates	-	441.229	6.7342	M+FA-H	C18H37O7P	0	61.9	metab_4618	neg_2335	neg	5.732	5.753	5.774	5.733	5.772	5.731	5.429	5.432	5.448	5.408	5.47	5.431	5.749	0.02001	5.437	0.02082
D-Galactose	2.721e-17	5.178e-15	1.1119	1.1118	1.0433	0.0612	yes	up	B(i)	C00124	Carbohydrates	Monosaccharides	map01100;map02030;map04978;map04973;map00052;map02060	Metabolic pathways;Bacterial chemotaxis;Mineral absorption;Carbohydrate digestion and absorption;Galactose metabolism;Phosphotransferase system (PTS)	Metabolism;Cellular Processes;Organismal Systems;Organismal Systems;Metabolism;Environmental Information Processing	Global and overview maps;Cell motility;Digestive system;Digestive system;Carbohydrate metabolism;Membrane transport	PW_C000093;HMDB0000143;HMDB0003449;HMDB0250761;MJDBOTE0001042	Organic oxygen compounds	Organooxygen compounds	Carbohydrates and carbohydrate conjugates	59-23-4;10257-28-0;59-23-4;7296-64-2;3646-73-9	215.032	0.5501	M-H, M+FA-H, M+Cl	C6H12O6	31.1	0	metab_6974	neg_13	neg	7.468	7.471	7.473	7.472	7.471	7.474	7.167	7.157	7.156	7.167	7.154	7.163	7.471	0.002259	7.161	0.005673
3 Hydroxycoumarin	1.123e-13	3.293e-12	1.1036	1.1035	1.0601	0.0842	yes	up	B(ii)	-	-	-	-	-	-	-	HMDB0002149	Phenylpropanoids and polyketides	Coumarins and derivatives	Hydroxycoumarins	939-19-5	197.001	5.2519	M+Cl	C9H6O3	0	51.6	metab_3500	neg_1292	neg	5.402	5.405	5.407	5.412	5.422	5.424	5.096	5.117	5.097	5.119	5.107	5.098	5.412	0.009168	5.105	0.01041
Pentaerythritol dinitrate	9.802e-10	9.85e-09	1.1036	1.1035	1.0585	0.082	yes	up	B(ii)	-	-	-	-	-	-	-	HMDB0256251	Organic oxygen compounds	Organic oxoanionic compounds	Organic nitrates	-	244.078	0.665567	M+NH4, M+ACN+H	C5H10N2O8	0	35.6	metab_1208	pos_212	pos	5.455	5.513	5.497	5.526	5.504	5.531	5.194	5.187	5.221	5.17	5.223	5.203	5.504	0.02747	5.2	0.02073
(3S,7E,9R)-4,7-Megastigmadiene-3,9-diol 9-[apiosyl-(1->6)-glucoside]	1.392e-09	1.301e-08	1.0987	1.0987	0.9552	-0.0661	yes	down	B(ii)	-	-	-	-	-	-	-	HMDB0029766	Lipids and lipid-like molecules	Fatty Acyls	Fatty acyl glycosides	-	527.244	6.15863	M+NH4, M+Na, M+H	C24H40O11	0	49.5	metab_154	pos_114	pos	6.424	6.442	6.429	6.454	6.387	6.455	6.733	6.726	6.691	6.755	6.736	6.76	6.432	0.02534	6.734	0.02469
Arabinosylhypoxanthine	1.139e-13	3.313e-12	1.094	1.0939	1.0547	0.0768	yes	up	B(ii)	-	-	-	-	-	-	-	HMDB0003040	Nucleosides, nucleotides, and analogues	Purine nucleosides	Not Available	7013-16-3	267.074	2.39632	M-H	C10H12N4O5	0	33.7	metab_5441	neg_3085	neg	5.793	5.795	5.817	5.793	5.804	5.814	5.51	5.495	5.509	5.504	5.488	5.504	5.803	0.01073	5.502	0.008433
L-Phenylalanine	1.917e-13	1.234e-11	1.0932	1.0931	1.0457	0.0645	yes	up	B(i)	C00079	Peptides	Amino acids	map00996;map00997;map02010;map00999;map01110;map00960;map00470;map00966;map00940;map01064;map01063;map01061;map01060;map01100;map01210;map01230;map00360;map00400;map04978;map00460;map04974;map00970;map05230;map01070	Biosynthesis of various alkaloids;Biosynthesis of various other secondary metabolites;ABC transporters;Biosynthesis of various plant secondary metabolites;Biosynthesis of secondary metabolites;Tropane, piperidine and pyridine alkaloid biosynthesis;D-Amino acid metabolism;Glucosinolate biosynthesis;Phenylpropanoid biosynthesis;Biosynthesis of alkaloids derived from ornithine, lysine and nicotinic …	Metabolism;Metabolism;Environmental Information Processing;Metabolism;Metabolism;Metabolism;Metabolism;Metabolism;Metabolism;Metabolism;Metabolism;Metabolism;Metabolism;Metabolism;Metabolism;Metabolism;Metabolism;Metabolism;Organismal Systems;Metabolism;Organismal Systems;Genetic Information Processing;Human Diseases;Metabolism	Biosynthesis of other secondary metabolites;Biosynthesis of other secondary metabolites;Membrane transport;Biosynthesis of other secondary metabolites;Global and overview maps;Biosynthesis of other secondary metabolites;Metabolism of other amino acids;Biosynthesis of other secondary metabolites;Biosynthesis of other secondary metabolites;Chemical structure transformation maps;Chemical structure t…	HMDB0250791;HMDB0000159;PW_C000104;MJDBAA00000196	Organic acids and derivatives	Carboxylic acids and derivatives	Amino acids, peptides, and analogues	63-91-2	166.086	2.41442	M+H	C9H11NO2	94.1	0	metab_1764	pos_2632	pos	6.782	6.763	6.762	6.767	6.775	6.784	6.485	6.473	6.461	6.467	6.481	6.488	6.772	0.009394	6.476	0.01057
Gentiobioside	6.8e-12	1.005e-10	1.0812	1.0812	1.0546	0.0767	yes	up	B(ii)	-	-	-	-	-	-	-	HMDB0252695	Organic oxygen compounds	Organooxygen compounds	Carbohydrates and carbohydrate conjugates	-	401.131	1.00382	M+FA-H	C13H24O11	0	78.8	metab_6906	neg_940	neg	5.697	5.673	5.679	5.712	5.707	5.69	5.393	5.383	5.413	5.397	5.388	5.414	5.693	0.01526	5.398	0.01316
Tyramine	1.933e-13	1.234e-11	1.0776	1.0775	1.049	0.069	yes	up	B(i)	C00483	Peptides	Amines	map01100;map00950;map01110;map01240;map04974;map00680;map04080;map00350;map01063;map01060	Metabolic pathways;Isoquinoline alkaloid biosynthesis;Biosynthesis of secondary metabolites;Biosynthesis of cofactors;Protein digestion and absorption;Methane metabolism;Neuroactive ligand-receptor interaction;Tyrosine metabolism;Biosynthesis of alkaloids derived from shikimate pathway;Biosynthesis of plant secondary metabolites	Metabolism;Metabolism;Metabolism;Metabolism;Organismal Systems;Metabolism;Environmental Information Processing;Metabolism;Metabolism;Metabolism	Global and overview maps;Biosynthesis of other secondary metabolites;Global and overview maps;Global and overview maps;Digestive system;Energy metabolism;Signaling molecules and interaction;Amino acid metabolism;Chemical structure transformation maps;Chemical structure transformation maps	PW_C000210;HMDB0000306;MJDBOTE0000392	Benzenoids	Benzene and substituted derivatives	Phenethylamines	51-67-2	120.081	2.41442	M+H-H2O	C8H11NO	67.1	0	metab_1765	pos_2633	pos	6.157	6.14	6.139	6.147	6.154	6.161	5.861	5.855	5.849	5.859	5.869	5.878	6.149	0.009141	5.862	0.01027
1-[(2R,5R)-4-Azidooxy-5-(hydroxymethyl)oxolan-2-yl]-5-methylpyrimidine-2,4-dione	3.5e-11	6.834e-10	1.069	1.0689	1.0529	0.0744	yes	up	B(ii)	-	-	-	-	-	-	-	HMDB0257735	Nucleosides, nucleotides, and analogues	Pyrimidine nucleosides	Pyrimidine 2''-deoxyribonucleosides	-	284.098	1.73423	M+H	C10H13N5O5	0	33.7	metab_1793	pos_2659	pos	5.68	5.644	5.654	5.638	5.668	5.653	5.378	5.372	5.352	5.353	5.382	5.395	5.656	0.01556	5.372	0.01682
12-hydroxyheptadecanoic acid	1.092e-13	3.227e-12	1.0679	1.0678	1.0509	0.0716	yes	up	B(ii)	-	-	-	-	-	-	-	HMDB0061663	Lipids and lipid-like molecules	Fatty Acyls	Fatty acids and conjugates	-	331.25	6.27295	M+FA-H	C17H34O3	0	60.4	metab_4799	neg_2501	neg	5.926	5.931	5.942	5.917	5.932	5.929	5.653	5.636	5.639	5.655	5.645	5.629	5.93	0.008082	5.643	0.01012
Inosine	1.356e-12	2.53e-11	1.0649	1.0648	1.0508	0.0715	yes	up	B(i)	C00294	-	-	map01100;map02010;map01232;map00230	Metabolic pathways;ABC transporters;Nucleotide metabolism;Purine metabolism	Metabolism;Environmental Information Processing;Metabolism;Metabolism	Global and overview maps;Membrane transport;Global and overview maps;Nucleotide metabolism	HMDB0247301;PW_C000127;HMDB0000195;MJDBOTE0000386	Nucleosides, nucleotides, and analogues	Purine nucleosides	Not Available	58-63-9	267.074	1.72793	M-H	C10H12N4O5	77.3	0	metab_5499	neg_3138	neg	5.909	5.927	5.904	5.896	5.909	5.919	5.636	5.614	5.638	5.609	5.619	5.633	5.911	0.01099	5.625	0.01244
Hydroxyatrazine	3.39e-09	2.816e-08	1.0586	1.0587	0.9433	-0.0842	yes	down	B(i)	C06552	-	-	map01100;map01120;map00791	Metabolic pathways;Microbial metabolism in diverse environments;Atrazine degradation	Metabolism;Metabolism;Metabolism	Global and overview maps;Global and overview maps;Xenobiotics biodegradation and metabolism	HMDB0062766	Organoheterocyclic compounds	Triazines	1,3,5-triazines	2163-68-0	198.134	3.55935	M+H	C8H15N5O	64.4	0	metab_1623	pos_2504	pos	4.682	4.679	4.694	4.635	4.653	4.698	4.997	4.958	4.936	4.941	4.925	4.971	4.674	0.02462	4.955	0.02635
Pisumionoside	6.196e-10	6.931e-09	1.0559	1.0558	0.9608	-0.0577	yes	down	B(ii)	-	-	-	-	-	-	-	HMDB0039947	Lipids and lipid-like molecules	Prenol lipids	Terpene glycosides	371113-06-3	427.192	6.09635	M+NH4, M+Na	C19H32O9	0	65.8	metab_2624	pos_507	pos	6.821	6.812	6.837	6.813	6.766	6.791	7.079	7.09	7.054	7.088	7.098	7.101	6.807	0.02477	7.085	0.017
24(28)-Dehydromakisterone	4.254e-10	3.409e-09	1.0507	1.0506	1.0553	0.0777	yes	up	B(ii)	-	-	-	-	-	-	-	HMDB0302988	Lipids and lipid-like molecules	Steroids and steroid derivatives	Bile acids, alcohols and derivatives	-	537.309	5.49152	M+FA-H	C28H44O7	0	58.2	metab_3528	neg_1318	neg	5.328	5.367	5.31	5.336	5.337	5.361	5.072	5.051	5.079	5.024	5.067	5.068	5.34	0.0211	5.06	0.01997
Triacetic acid	2.745e-10	3.492e-09	1.0473	1.0472	1.0478	0.0674	yes	up	B(ii)	C01757	-	-	-	-	-	-	HMDB0259137	Organic acids and derivatives	Keto acids and derivatives	Medium-chain keto acids and derivatives	-	145.049	0.767567	M+H, 2M+H, M+NH4, M+H-2H2O	C6H8O4	0	31.1	metab_1837	pos_27	pos	5.986	6.015	6.039	6.009	5.977	6.043	5.735	5.737	5.745	5.741	5.733	5.738	6.012	0.02681	5.738	0.004348
(E)-6,10-Dimethyl-9-methylene-5-undecen-2-one	1.015e-06	4.026e-06	1.0458	1.046	0.9444	-0.0825	yes	down	B(ii)	-	-	-	-	-	-	-	HMDB0035862	Organic oxygen compounds	Organooxygen compounds	Carbonyl compounds	64854-44-0	226.215	6.75807	M+NH4	C14H24O	0	40.8	metab_1024	pos_1951	pos	4.785	4.902	4.757	4.797	4.776	4.827	5.115	5.053	5.105	5.112	5.026	5.129	4.807	0.05192	5.09	0.04065
2-Hydroxydecanedioic acid	2.826e-12	9.381e-11	1.0446	1.0446	1.0464	0.0654	yes	up	B(ii)	-	-	-	-	-	-	-	HMDB0000424	Organic acids and derivatives	Hydroxy acids and derivatives	Medium-chain hydroxy acids and derivatives	103963-71-9	236.148	0.91865	M+NH4	C10H18O5	0	30.4	metab_3075	pos_918	pos	6.087	6.095	6.098	6.081	6.076	6.112	5.819	5.807	5.838	5.812	5.825	5.822	6.091	0.013	5.821	0.01087
Cordycepin	2.812e-12	9.381e-11	1.0415	1.0415	1.0473	0.0667	yes	up	B(i)	C08431	-	-	-	-	-	-	HMDB0250451;MJDBOTE0001321	Nucleosides, nucleotides, and analogues	Purine nucleosides	Purine 3''-deoxyribonucleosides	73-03-0	252.108	2.31052	M+H	C10H13N5O3	89.2	0	metab_1774	pos_2641	pos	5.966	5.951	5.957	5.94	5.971	5.966	5.683	5.684	5.674	5.694	5.691	5.71	5.958	0.01168	5.689	0.01212
Diphenylhydantoic acid	1.647e-11	2.11e-10	1.0407	1.0407	1.0531	0.0746	yes	up	B(ii)	-	-	-	-	-	-	-	HMDB0251458	Benzenoids	Benzene and substituted derivatives	Diphenylmethanes	-	305.07	3.80098	M+Cl	C15H14N2O3	0	34.2	metab_5283	neg_2941	neg	5.409	5.409	5.429	5.413	5.41	5.434	5.166	5.125	5.147	5.134	5.129	5.162	5.417	0.01111	5.144	0.01714
Myristic acid	2.224e-07	1.033e-06	1.0406	1.0405	0.9439	-0.0833	yes	down	B(ii)	C06424	Lipids	Fatty acids	map01100;map00061	Metabolic pathways;Fatty acid biosynthesis	Metabolism;Metabolism	Global and overview maps;Lipid metabolism	HMDB0000806;LMFA01010014;PW_C000643	Lipids and lipid-like molecules	Fatty Acyls	Fatty acids and conjugates	544-63-8	267.174	3.93905	M+K	C14H28O2	0	41.1	metab_1591	pos_2474	pos	4.612	4.587	4.667	4.67	4.617	4.721	4.924	4.89	4.901	4.94	4.957	4.92	4.646	0.04901	4.922	0.02454
Neoliquiritin 2''-apioside	2.851e-07	1.291e-06	1.0398	1.0399	1.0555	0.0779	yes	up	B(ii)	-	-	-	-	-	-	-	HMDB0040544	Organic acids and derivatives	Carboxylic acids and derivatives	Amino acids, peptides, and analogues	135432-48-3	298.072	0.556433	M+2Na	C26H30O13	0	58.6	metab_2858	pos_721	pos	5.208	5.286	5.342	5.243	5.256	5.277	4.978	4.972	5.025	5.023	5.013	4.941	5.269	0.04527	4.992	0.03347
3-Hydroxyisovaleric Acid	7.519e-11	7.612e-10	1.0352	1.0352	0.9489	-0.0757	yes	down	B(i)	-	-	-	-	-	-	-	HMDB0000754;MJDBOTE0000730	Lipids and lipid-like molecules	Fatty Acyls	Fatty acids and conjugates	625-08-1	235.119	2.72378	2M-H	C5H10O3	32.8	0	metab_5406	neg_3051	neg	5.021	5.054	5.027	5.011	5.041	5.012	5.309	5.285	5.291	5.323	5.304	5.28	5.028	0.01702	5.299	0.01635
11-Aminoundecanoic Acid	1.319e-10	1.925e-09	1.0235	1.0235	0.952	-0.071	yes	down	B(i)	C19325	-	-	-	-	-	-	HMDB0032669	Lipids and lipid-like molecules	Steroids and steroid derivatives	Ergostane steroids	211486-12-3;2432-99-7	184.169	6.7503	M+H-H2O	C11H23NO2	58.8	0	metab_1032	pos_1959	pos	5.157	5.18	5.194	5.183	5.198	5.177	5.446	5.455	5.41	5.457	5.429	5.457	5.182	0.01458	5.443	0.01914
8-O-Acetyl shanzhiside methyl ester	1.197e-12	2.291e-11	1.0183	1.0182	0.9505	-0.0732	yes	down	B(ii)	-	-	-	-	-	-	-	HMDB0248874	Lipids and lipid-like molecules	Prenol lipids	Terpene glycosides	-	429.139	5.76592	M-H2O-H	C19H28O12	0	42.1	metab_3556	neg_1344	neg	5.012	4.997	5.021	5.004	5.025	5.008	5.263	5.261	5.264	5.282	5.284	5.279	5.011	0.01067	5.272	0.01053
Chlorantraniliprole	2.947e-11	3.398e-10	1.0114	1.0114	1.0475	0.067	yes	up	B(i)	C18454	-	-	-	-	-	-	-	-	-	-	500008-45-7	479.965	6.14392	M-H	C18H14BrCl2N5O2	52.5	0	metab_4889	neg_2585	neg	5.695	5.685	5.682	5.709	5.687	5.677	5.442	5.421	5.446	5.446	5.427	5.403	5.689	0.01142	5.431	0.01699
Kanokoside A	2.95e-09	1.866e-08	1.0076	1.0075	0.952	-0.071	yes	down	B(ii)	C17428	-	-	-	-	-	-	HMDB0035635	Organic acids and derivatives	Carboxylic acids and derivatives	Amino acids, peptides, and analogues	64703-85-1	457.171	6.03158	M-H2O-H	C21H32O12	0	73.3	metab_6976	neg_1415	neg	5.134	5.103	5.157	5.103	5.102	5.113	5.414	5.385	5.386	5.374	5.346	5.358	5.119	0.02235	5.377	0.02386
Adenosine	1.856e-11	3.897e-10	1.0052	1.0052	1.0432	0.061	yes	up	B(i)	C00212	Nucleic acids	Nucleosides	map01100;map05012;map00230;map02010;map01232;map04270;map04024;map04080;map04923;map04924;map04022;map05034;map04071;map05032	Metabolic pathways;Parkinson disease;Purine metabolism;ABC transporters;Nucleotide metabolism;Vascular smooth muscle contraction;cAMP signaling pathway;Neuroactive ligand-receptor interaction;Regulation of lipolysis in adipocytes;Renin secretion;cGMP-PKG signaling pathway;Alcoholism;Sphingolipid signaling pathway;Morphine addiction	Metabolism;Human Diseases;Metabolism;Environmental Information Processing;Metabolism;Organismal Systems;Environmental Information Processing;Environmental Information Processing;Organismal Systems;Organismal Systems;Environmental Information Processing;Human Diseases;Environmental Information Processing;Human Diseases	Global and overview maps;Neurodegenerative disease;Nucleotide metabolism;Membrane transport;Global and overview maps;Circulatory system;Signal transduction;Signaling molecules and interaction;Endocrine system;Endocrine system;Signal transduction;Substance dependence;Signal transduction;Substance dependence	HMDB0000050;HMDB0247583;PW_C000034;MJDBOTE0000767	Nucleosides, nucleotides, and analogues	Purine nucleosides	Not Available	58-61-7	268.103	0.798767	M+H	C10H13N5O4	86.8	0	metab_3057	pos_900	pos	6.067	6.058	6.075	6.069	6.039	6.082	5.805	5.814	5.819	5.802	5.81	5.834	6.065	0.01524	5.814	0.01133
Cyasterone	9.788e-06	3.058e-05	1.0011	1.0011	1.0511	0.0719	yes	up	B(ii)	C08816	-	-	-	-	-	-	HMDB0250618;LMST01040153;MJDBOTE0001293	Lipids and lipid-like molecules	Prenol lipids	Triterpenoids	17086-76-9	559.27	5.94855	M+K	C29H44O8	0	41	metab_1454	pos_2345	pos	5.456	5.444	5.454	5.464	5.487	5.509	5.168	5.24	5.326	5.187	5.098	5.2	5.469	0.02421	5.203	0.07592
